# Supplementary material for: Endometrial cancer prognosis prediction using correlation models based on CDK family genes
Source: Front Genet. 2022 Oct 10;13:1021600. doi: 10.3389/fgene.2022.1021600 (PMC9589062; doi:10.3389/fgene.2022.1021600)
Supplement: Supplementary file 1 [file Table2.XLSX]

## Sheet: Sheet1
id	futime	fustat	CDK3	CDK8	CDK14	CDK16	CDK19	CDK20	CDKL2	riskScore	risk
TCGA-AJ-A3NH-01A	0.00273973	1	0.850064	2.88101	0.3187	5.28642	3.28502	1.70435	0.797236	4.13159	high
TCGA-SL-A6J9-01A	0.00547945	0	0.439393	1.94309	0.809675	5.21985	2.07621	0.931226	0.0653007	3.74289	high
TCGA-AJ-A8CW-01A	0.0109589	0	1.11116	2.62112	2.06655	4.24156	3.01739	2.35361	0.00812165	4.48718	high
TCGA-AX-A3FZ-01A	0.0164384	0	0.405209	3.08604	0.46947	4.32833	3.21898	1.42008	0.169371	3.07153	low
TCGA-AX-A3FS-01A	0.0191781	0	0.294996	3.47043	2.5558	4.57382	2.97814	1.06354	0.129717	8.26365	high
TCGA-AX-A3G6-01A	0.0219178	0	0.758864	2.50677	2.06545	5.40296	2.97685	2.02677	0	5.16817	high
TCGA-AX-A3G7-01A	0.0246575	0	0.450403	2.66567	0.975068	4.62449	2.17395	1.64141	0	3.03344	low
TCGA-4E-A92E-01A	0.0356164	0	0.83025	2.89101	1.48737	4.32155	2.56075	2.39178	0.418149	3.63944	low
TCGA-AX-A3FW-01A	0.0465753	0	1.0777	2.50199	0.885878	4.36152	1.93949	1.80897	0.314415	3.54953	low
TCGA-D1-A0ZR-01A	0.0465753	0	0.408828	2.37454	1.50795	4.92872	2.78107	4.15415	1.36366	2.04504	low
TCGA-D1-A165-01A	0.0547945	0	0.233978	2.82128	1.77597	4.87233	2.68935	3.01709	0.184519	2.51971	low
TCGA-D1-A16R-01A	0.0575342	0	0.370643	2.35034	1.02806	4.88185	2.16395	1.88585	0.0901357	2.75747	low
TCGA-D1-A1NW-01A	0.060274	0	0.700927	2.10522	1.33536	5.14185	2.57431	2.18924	0.574546	3.70687	high
TCGA-AX-A3G8-01A	0.0986301	0	0.0380318	2.23973	0.85288	5.83695	2.92821	0.944904	0	3.83569	high
TCGA-D1-A1NS-01A	0.117808	0	0.389706	2.32084	1.32218	5.03821	2.24398	3.04124	0.397144	2.17849	low
TCGA-D1-A17N-01A	0.126027	0	0.575205	1.84464	0.988214	5.45716	1.4894	3.20564	0.0317457	1.62417	low
TCGA-H5-A2HR-01A	0.145205	0	0.251926	1.76209	0.578021	4.62808	1.44702	1.58218	0.101362	2.10685	low
TCGA-BG-A221-01A	0.150685	0	0.235941	2.74265	1.0707	5.86443	2.15643	1.62789	0.14523	3.67797	low
TCGA-D1-A15Z-01A	0.158904	1	0.416348	3.36896	2.59957	4.73825	3.00466	1.95301	0.239766	6.39491	high
TCGA-D1-A1O0-01A	0.172603	0	0.857789	2.96591	0.484628	6.09435	2.65633	1.30171	0.299017	4.92811	high
TCGA-E6-A2P8-01A	0.19726	1	0.613854	3.21863	1.35964	5.11933	3.30142	1.14786	0.116763	5.99263	high
TCGA-D1-A16F-01A	0.219178	0	0.248832	2.47285	1.91143	4.8453	2.28715	2.59236	0.042535	2.80658	low
TCGA-AX-A2HK-01A	0.246575	1	0.446393	2.80668	1.72809	5.18713	3.15063	2.46491	0.682779	4.19807	high
TCGA-BG-A0W1-01A	0.334247	0	1.23262	1.94805	1.06904	3.91152	2.43813	2.4281	0.378141	2.84946	low
TCGA-AX-A2H2-01A	0.39726	1	0.345526	2.71924	1.29641	5.9338	1.96276	1.53387	1.06082	5.67556	high
TCGA-EY-A72D-01A	0.490411	0	0.436868	2.38139	2.59914	5.09862	2.39449	1.48862	0	6.32679	high
TCGA-D1-A17B-01A	0.583562	0	0.15089	1.85082	1.24229	5.38437	1.80493	3.28907	0	1.47003	low
TCGA-D1-A2G6-01A	0.706849	1	0.311222	2.60686	3.32724	4.97532	2.40655	1.81826	0.131817	7.4101	high
TCGA-FI-A2EX-01A	0.778082	0	0.305658	2.32232	0.804335	6.67892	2.41177	2.80544	1.35907	3.22692	low
TCGA-KP-A3W1-01A	0.789041	0	0.385546	1.78566	0.670067	5.40336	1.99586	0.92002	0.69677	4.18609	high
TCGA-EY-A212-01A	0.849315	1	0.314269	2.94863	1.38052	5.43798	3.05035	1.78156	1.08296	5.44753	high
TCGA-D1-A17M-01A	0.852055	0	0.0552123	2.53883	1.64541	5.55009	2.26374	2.46139	0.052703	2.77053	low
TCGA-5S-A9Q8-01A	0.857534	0	0.970778	2.63168	0.840434	4.60357	2.38822	2.22162	0.131407	2.91033	low
TCGA-D1-A16Q-01A	0.887671	0	0.668264	2.20663	1.14745	4.87157	2.13844	2.423	0.051922	2.51467	low
TCGA-DF-A2KY-01A	0.909589	0	0.222771	2.58108	0.125859	5.50457	2.1996	1.10112	0.361055	3.09743	low
TCGA-EY-A1GW-01A	0.923288	1	0.167353	1.38799	0.651253	5.63092	1.57399	0.936472	0.0168248	2.93532	low
TCGA-D1-A17R-01A	0.928767	1	0.269845	2.73326	1.73123	5.83679	1.76581	2.25552	0.0140809	3.48801	low
TCGA-A5-A7WJ-01A	0.934247	0	0.661917	2.74949	1.72316	5.69714	2.85435	2.34007	0.0661532	4.19251	high
TCGA-BG-A3EW-01A	0.942466	0	0.375741	3.43564	2.83514	4.56193	2.63701	1.94084	1.8489	10.7153	high
TCGA-EY-A4KR-01A	0.947945	1	0.744669	2.51333	2.01651	4.20638	1.78797	1.76892	0.815066	5.54778	high
TCGA-AX-A06D-01A	1.02192	1	0.454874	1.77676	1.60597	5.35832	1.85372	1.64497	0.392557	4.15232	high
TCGA-BG-A0YV-01A	1.04658	0	0.402084	2.62557	0.741266	5.17391	2.61394	1.86321	0.556559	3.23536	low
TCGA-EY-A210-01A	1.04932	0	0.615887	4.30231	2.02517	4.9331	2.36836	1.33289	0.838098	9.66112	high
TCGA-BK-A56F-01A	1.09863	0	1.1725	2.73575	2.00032	4.32435	2.80812	2.82073	0.225697	4.00852	high
TCGA-KP-A3W0-01A	1.10685	0	0.48998	2.60805	0.772879	4.72437	3.1183	2.07167	0.254417	2.74917	low
TCGA-B5-A0K9-01A	1.12055	1	0.444511	2.95218	2.96916	4.30603	2.30408	1.86115	0.585965	7.23916	high
TCGA-BG-A186-01A	1.14795	0	0.398615	2.334	1.89636	4.33775	2.25234	2.53641	0.232788	2.90509	low
TCGA-FI-A2D5-01A	1.15342	1	0.0950927	2.56251	3.19229	5.41261	2.49158	2.12687	0.0309154	5.87837	high
TCGA-K6-A3WQ-01A	1.16986	1	1.0931	3.2529	1.72651	5.76385	2.16668	1.24233	0.527714	9.31224	high
TCGA-AJ-A23N-01A	1.20274	1	0.701637	3.53419	2.52804	4.61895	2.48989	2.09947	0.195281	6.30454	high
TCGA-B5-A1MW-01A	1.22466	0	0.387559	3.03456	2.52428	5.2648	2.45003	2.22186	0.0271006	5.11293	high
TCGA-EY-A54A-01A	1.22466	0	0.37644	3.1783	3.01757	4.4059	2.89917	2.46173	0.171683	5.42842	high
TCGA-D1-A179-01A	1.2274	1	0.463752	2.08094	2.07523	6.12474	3.14346	2.30416	0.391061	4.86802	high
TCGA-AJ-A3OL-01A	1.23014	1	0.558448	2.88601	2.45065	4.73806	3.10748	2.12705	0.595771	6.16677	high
TCGA-EY-A1G8-01A	1.24932	1	0.162915	2.59849	1.66272	5.08804	2.51193	2.07007	0.0799846	3.30067	low
TCGA-D1-A1O5-01A	1.25479	0	0.809606	2.42823	1.78274	5.15822	2.24436	2.08118	0.0463255	4.2543	high
TCGA-AJ-A3OJ-01A	1.27945	0	0.231389	3.11637	1.79299	5.28622	2.76281	2.02398	0.189525	4.25269	high
TCGA-BG-A18B-01A	1.28767	0	0.150537	2.20811	1.28211	5.23623	2.50173	2.939	0.0592953	1.89537	low
TCGA-BG-A18C-01A	1.28767	0	0.271922	1.96381	2.34532	5.76432	3.33726	1.63754	0.164641	5.82128	high
TCGA-AJ-A3NG-01A	1.30137	0	0.918029	2.95164	3.93202	4.43072	3.55861	2.45511	0.0242732	9.34262	high
TCGA-D1-A167-01A	1.30959	0	0.312123	2.86831	2.0557	5.60151	3.17615	2.51463	0.0649806	3.97391	high
TCGA-EY-A1GV-01A	1.31781	0	0.686936	1.56701	0.438619	5.93413	2.44609	0.894484	1.36543	5.69373	high
TCGA-A5-A0VQ-01A	1.32877	0	0.487138	2.2552	1.04167	5.75613	2.26668	1.95487	0.0838668	3.17296	low
TCGA-EC-A1NJ-01A	1.33699	0	0.101728	2.45094	2.50563	4.29987	2.56059	1.7944	0.0814265	4.39445	high
TCGA-DI-A0WH-01A	1.3589	0	0.693074	2.27886	2.02938	4.62297	1.85462	2.24251	0.0463887	3.69595	low
TCGA-EO-A3KW-01A	1.36164	0	0.632002	2.53432	2.86836	5.41159	2.66619	1.5711	0.283425	8.70094	high
TCGA-B5-A121-01A	1.38082	0	0.33997	2.87175	1.77732	4.50313	2.64736	2.96296	0.301368	2.64893	low
TCGA-BK-A4ZD-01A	1.3863	0	0.596253	2.38006	2.04826	3.94973	3.87859	1.53266	1.61416	7.97552	high
TCGA-D1-A0ZN-01A	1.40274	0	0.271617	2.66917	2.13261	4.60485	2.89145	2.21568	0.0619902	3.74941	high
TCGA-AJ-A3QS-01A	1.40548	0	0.401369	3.12078	1.09755	5.13518	2.55229	1.8595	0.847456	4.33694	high
TCGA-AJ-A3I9-01A	1.42192	1	0.623344	2.0619	2.06581	5.11196	2.69779	1.42479	0.271643	5.97262	high
TCGA-PG-A916-01A	1.43014	0	0.472481	2.27139	1.10932	4.34073	2.31579	3.06246	0.662447	1.99872	low
TCGA-B5-A11Z-01A	1.44658	0	0.506179	2.65421	2.17828	4.15459	2.42235	2.37573	0.427778	3.95875	high
TCGA-D1-A16Y-01A	1.45753	0	0.374517	2.42773	0.94999	6.0084	1.66008	2.82894	0.0848475	2.09847	low
TCGA-A5-A0R7-01A	1.46575	0	0.353153	2.32535	1.67234	4.58678	2.46688	1.16083	0.02906	4.53537	high
TCGA-AX-A2HH-01A	1.47945	0	0.858622	3.43035	0.441618	4.55704	2.85682	2.09506	0.0270388	2.81257	low
TCGA-A5-A0GA-01A	1.48767	1	0.220546	2.66324	1.14632	5.21431	2.29146	2.04721	0.0828027	2.82385	low
TCGA-AJ-A3BF-01A	1.50959	0	0.801787	3.33493	1.41228	5.25679	1.94813	1.63504	0.2276	5.30723	high
TCGA-AX-A3G9-01A	1.52877	0	0.35687	3.12384	3.133	5.4173	2.5939	1.49875	0	8.9513	high
TCGA-D1-A16S-01A	1.55616	0	0.730103	2.70467	1.11552	5.97748	1.83008	1.67734	0.337851	4.66597	high
TCGA-BG-A0M0-01A	1.61096	0	0.411697	1.78255	1.24353	4.36891	2.62167	1.91459	0.047882	2.60885	low
TCGA-D1-A174-01A	1.6274	0	0.348265	1.86036	1.10962	5.55313	1.37234	2.62415	0.0169755	1.98538	low
TCGA-B5-A11V-01A	1.63014	0	0.31018	2.55146	1.42912	4.46419	2.21308	1.8618	0.0888804	3.09804	low
TCGA-B5-A11X-01A	1.63288	0	0.107949	2.72735	1.41808	4.74236	1.86745	2.09958	1.53699	4.14186	high
TCGA-A5-A0R8-01A	1.63288	0	0.10523	2.10545	1.13086	4.74404	1.89503	2.68333	0.296921	1.84094	low
TCGA-AJ-A2QL-01A	1.64932	0	0.188491	2.1281	0.789392	4.88741	3.32606	3.57681	0	1.18829	low
TCGA-EY-A549-01A	1.65753	0	0.905586	2.52984	1.9311	4.0277	2.51042	2.79533	0.430662	3.43217	low
TCGA-BG-A0LX-01A	1.68219	0	0.508217	2.4071	1.89362	5.04137	2.709	1.64792	0.0144533	4.71411	high
TCGA-AJ-A23M-01A	1.68767	1	0.403891	3.47426	3.22412	5.81505	3.27503	1.79196	0.885439	12.7077	high
TCGA-AX-A3G1-01A	1.70959	1	0.667962	2.46178	2.18034	5.07304	3.3515	1.62892	0.36533	6.62899	high
TCGA-AP-A05P-01A	1.74247	0	0.0549666	2.19913	2.22953	4.45756	3.33937	1.90488	0.28951	4.07205	high
TCGA-AJ-A2QK-01A	1.76164	0	0.396042	1.84363	1.25136	5.27181	2.47378	1.70964	0.202431	3.3749	low
TCGA-PG-A6IB-01A	1.77534	0	0.314537	2.77542	0.414957	4.67678	2.32129	0.769657	0.0776782	3.48855	low
TCGA-AP-A052-01A	1.83288	1	0.210589	2.59973	1.3406	5.24813	2.35474	1.78417	0.163382	3.45948	low
TCGA-BG-A0M6-01A	1.83836	1	0.430182	2.79763	1.35096	4.71031	2.31512	1.80812	0.246554	3.65333	low
TCGA-AJ-A5DV-01A	1.86027	0	0.621645	2.93431	1.9225	4.39448	2.54313	2.9474	0.500253	3.29983	low
TCGA-AJ-A3EL-01A	1.87397	0	0.550712	2.8993	2.50813	4.845	2.4334	1.99862	0.0928762	5.56982	high
TCGA-D1-A0ZZ-01A	1.87945	0	0.97907	3.2593	2.17173	5.74718	2.65173	1.98714	1.22591	9.89675	high
TCGA-QF-A5YS-01A	1.88767	0	0.992105	2.48472	1.09262	4.56191	2.37806	3.03507	0.101902	2.23711	low
TCGA-EY-A1GK-01A	1.89863	0	0.437295	2.49034	2.09291	5.09057	2.12903	2.54907	0.266163	3.62943	low
TCGA-EY-A2OM-01A	1.90137	0	0.0988961	2.36688	4.2324	5.07109	3.15661	2.51433	0.0944654	7.42586	high
TCGA-D1-A17U-01A	1.90959	0	0.292701	2.3103	2.55119	5.329	2.29348	2.84142	0	3.42863	low
TCGA-AX-A1CR-01A	1.92055	0	0.240304	2.41712	0.977462	6.62844	2.47859	1.31712	0.24513	4.50905	high
TCGA-AP-A054-01A	1.94247	1	0.266261	3.19209	2.77261	5.71979	3.63956	1.9858	0.145766	7.24357	high
TCGA-EY-A1GH-01A	1.94521	0	0.248163	3.27545	2.71302	4.6679	2.7161	2.39356	0.136779	4.85666	high
TCGA-EY-A1GI-01A	1.94521	0	0.252782	3.26961	2.15268	4.45121	3.17613	2.09229	0.364017	4.70813	high
TCGA-E6-A1LX-01A	1.94795	0	0.434704	2.87706	2.01262	5.22534	1.66859	2.24374	0.417227	4.37086	high
TCGA-BG-A0MI-01A	1.95616	1	0.0626106	2.85569	1.06154	5.2095	2.03403	2.68524	0.0597719	1.98803	low
TCGA-KP-A3VZ-01A	1.97808	0	1.01104	2.29113	4.07931	5.31001	2.89093	2.07845	0.995555	15.6883	high
TCGA-AP-A05N-01A	1.98904	1	0.580471	3.16889	2.0736	5.49914	2.54296	1.61035	0	6.25415	high
TCGA-BK-A26L-01C	2.01096	0	0.501752	4.45562	1.94493	4.98985	4.07513	1.6502	1.11343	9.8225	high
TCGA-BS-A0TA-01A	2.0274	1	0.230069	2.3935	1.60288	5.17468	2.21709	2.62548	0.114293	2.56564	low
TCGA-A5-A0R9-01A	2.05205	0	0.26851	2.16326	1.86465	4.4812	2.31834	2.02115	0.017485	3.15574	low
TCGA-A5-A2K5-01A	2.06027	0	0.0902682	1.97639	1.78539	4.45069	1.48991	1.76497	0.00885682	2.89752	low
TCGA-BK-A13C-01A	2.08219	0	0.261764	2.22892	0.863359	4.63266	3.85454	2.91104	0.755138	2.09044	low
TCGA-AP-A0LV-01A	2.09041	0	0.155473	2.35858	2.06311	4.7636	2.48271	1.98773	0.0309773	3.60381	low
TCGA-AX-A2H7-01A	2.11507	1	0.363234	2.1008	1.39275	5.57455	2.93822	2.29773	0.152773	3.05633	low
TCGA-A5-A3LO-01A	2.12603	0	0.470007	2.80444	2.22062	4.86896	2.15934	1.14024	0.222743	6.91209	high
TCGA-AX-A1C8-01A	2.12603	0	0.162508	3.19251	1.33755	5.39992	2.66512	1.76335	2.25558	7.23006	high
TCGA-DF-A2L0-01A	2.1589	1	0.0224985	1.25922	0.114829	4.88956	1.79961	1.07613	0.0426151	1.90888	low
TCGA-KP-A3W3-01A	2.17534	0	0.27744	3.11534	2.34379	5.3499	2.64317	1.64177	0.244138	6.39741	high
TCGA-AX-A1C9-01A	2.19726	0	0.163393	2.3245	2.4345	4.57937	2.80314	2.56633	0.199974	3.43077	low
TCGA-EO-A3B1-01A	2.24658	0	0.285224	3.2236	1.51866	5.2791	3.11288	1.2566	0.143055	5.46843	high
TCGA-EY-A3L3-01A	2.27945	0	0.705336	2.87859	3.16835	4.2732	3.8495	2.34927	1.03079	8.80347	high
TCGA-AX-A06H-01A	2.28219	0	0.0812594	1.60983	1.49036	4.82201	2.27339	1.73764	0.0197942	2.73797	low
TCGA-D1-A16G-01A	2.28493	1	0.148035	2.74288	1.91171	4.94924	2.08945	1.65225	0.0865593	4.19379	high
TCGA-B5-A3FH-01A	2.30411	0	0.429182	1.74597	0.972775	4.37357	2.47099	2.41079	0.0391892	1.89509	low
TCGA-B5-A0K8-01A	2.32055	0	0.455638	2.84823	0.94636	5.63321	2.70146	1.86436	0.718871	4.17717	high
TCGA-D1-A17H-01A	2.33425	0	0.116991	2.024	0.835735	4.77533	1.57875	1.96299	0.0287675	1.98636	low
TCGA-D1-A17K-01A	2.33973	0	0.114339	2.83526	0.183789	5.35488	2.29289	1.03221	0.270813	3.11256	low
TCGA-A5-A0GU-01A	2.35616	0	0.296107	2.71866	1.57119	4.42096	2.59118	2.24903	0.0763134	2.89401	low
TCGA-A5-A2K4-01A	2.3863	1	0.875781	2.32914	1.11216	5.08035	3.10817	1.7602	0.886413	5.04389	high
TCGA-A5-A0VO-01A	2.39726	1	0.297402	2.66787	0.830527	4.61792	2.40375	2.11428	0.0311599	2.27671	low
TCGA-EY-A2OQ-01A	2.42466	0	0.116062	3.08564	1.52125	4.63764	2.69936	2.46596	0.83336	3.32361	low
TCGA-D1-A161-01A	2.44384	0	0.787258	2.30721	1.26347	4.83808	2.73242	2.82994	0.0935426	2.4821	low
TCGA-AJ-A2QM-01A	2.44932	0	0.895754	1.99925	1.93738	4.78762	2.65776	2.30175	0	3.84122	high
TCGA-EO-A1Y8-01A	2.46849	0	0.47097	2.64958	1.57418	5.35313	2.73832	1.85925	0.142151	4.24568	high
TCGA-B5-A3S1-01A	2.47123	0	0.691079	3.32863	1.71802	4.82509	2.78291	1.75728	0.3888	5.65853	high
TCGA-D1-A16J-01A	2.49315	0	0.219073	2.17691	1.72916	6.0945	1.79466	2.42982	0.0318783	3.05497	low
TCGA-D1-A15W-01A	2.50685	0	0.311918	2.34202	2.18057	4.69004	2.68324	2.3553	0.236182	3.6671	low
TCGA-AX-A2H4-01A	2.50959	1	0.726336	2.14847	0.485264	5.24928	2.44415	1.36626	0.680653	3.9267	high
TCGA-D1-A17D-01A	2.53699	0	0.161281	1.77022	0.881026	5.67925	1.55366	3.55052	0.0321869	1.17862	low
TCGA-AX-A2HJ-01A	2.56164	0	0.314017	2.84039	2.88697	5.01826	2.85073	1.90918	0.0449172	6.28871	high
TCGA-BK-A139-01A	2.58356	1	0.393344	2.83684	0.960514	7.64564	3.4591	1.39929	1.78595	9.53521	high
TCGA-BK-A139-02A	2.58356	1	0.966067	2.51409	2.01127	7.51426	3.03007	1.45013	0.754261	11.8502	high
TCGA-AX-A2IN-01A	2.59452	1	0.535106	2.57913	3.00562	5.2564	2.95368	1.40563	0.199431	9.25373	high
TCGA-B5-A1N2-01A	2.6137	1	1.04995	2.66909	2.25642	5.78733	3.06425	1.72905	0.438399	8.75121	high
TCGA-D1-A163-01A	2.71507	0	0.173758	2.51552	2.54477	5.61386	2.84006	1.46093	0.0715734	6.5314	high
TCGA-EY-A1GU-01A	2.73151	1	0.522226	2.41675	2.05987	4.72965	2.82743	2.37249	0.341891	3.99563	high
TCGA-A5-A0GB-01A	2.73151	0	0	2.55294	1.96981	5.09737	2.41419	1.46646	0.089541	4.43061	high
TCGA-E6-A8L9-01A	2.77534	0	0.910215	2.56365	1.74169	5.11613	3.02995	2.52858	0.948612	5.04904	high
TCGA-EY-A1GL-01A	2.77808	0	0.235579	2.57813	1.37754	4.57888	2.15888	1.20716	0.00760676	3.82771	high
TCGA-AP-A0LO-01A	2.78356	1	0.144634	2.25147	1.3022	4.5872	2.72845	1.99861	0.0358243	2.58434	low
TCGA-B5-A5OD-01A	2.84384	0	0.922095	3.17237	2.14733	4.69414	1.85107	1.68848	2.24301	11.7479	high
TCGA-AX-A1C7-01A	2.88767	0	0.0908422	2.08378	1.20491	5.24822	1.04733	1.31589	0.120056	3.17831	low
TCGA-A5-A2K7-01A	2.91233	0	0.452618	2.51919	2.25941	5.73058	2.2037	2.09613	0.0334138	4.85305	high
TCGA-B5-A5OE-01A	2.91233	0	0.398539	2.26911	0.143145	6.34998	2.52571	1.36229	1.31047	4.37302	high
TCGA-BK-A0CC-01A	2.92329	0	0.661647	3.13519	1.25305	5.1993	3.09825	1.70154	1.93958	7.87273	high
TCGA-AJ-A2QN-01A	2.92877	0	0.174148	2.65067	1.97266	5.55012	2.55162	1.99601	0.146739	4.25484	high
TCGA-AP-A1DP-01A	2.96164	1	0.510612	2.04547	2.3791	4.3992	2.61987	2.93281	0.885041	3.73807	high
TCGA-KJ-A3U4-01A	3	0	0.21634	1.65031	1.404	4.99628	2.20343	3.04825	0.64685	2.01779	low
TCGA-AP-A5FX-01A	3.01096	1	1.30497	2.35362	1.68184	4.88757	3.91452	1.88886	0.23525	6.01377	high
TCGA-A5-A1OH-01A	3.0274	0	0.642603	2.73184	1.991	4.71961	2.4971	1.83966	0.031817	4.74712	high
TCGA-AP-A0LH-01A	3.03014	1	0.271239	3.07476	0.772898	5.78089	2.28768	1.71333	0.233092	3.44608	low
TCGA-D1-A16B-01A	3.03014	0	0.35404	2.97217	1.97946	4.67258	2.62152	2.24846	0.0434945	3.72018	high
TCGA-B5-A0K1-01A	3.0411	0	0.491489	2.77939	1.36406	4.97854	2.83874	2.94821	0.58276	2.79427	low
TCGA-DI-A1BY-01A	3.05205	0	0.213004	2.27594	1.51691	4.35851	2.29212	2.11965	0	2.56771	low
TCGA-D1-A16E-01A	3.06575	0	0.0841546	2.60922	1.47696	5.16187	2.21198	2.89082	0.78712	2.6006	low
TCGA-A5-A0GR-01A	3.06849	0	0.263451	2.21988	1.17535	5.18693	1.96975	0.667839	0.416169	5.13517	high
TCGA-EY-A1GX-01A	3.08767	1	0.58906	1.62164	1.62394	4.52184	2.21118	2.31196	0.00720936	2.65066	low
TCGA-D1-A169-01A	3.10959	0	0.16903	1.6999	0.628555	5.8763	1.44628	2.03034	0.0421363	2.02148	low
TCGA-D1-A162-01A	3.13699	0	0.449659	2.62207	1.69716	4.80246	2.59879	2.69952	0.203066	2.90607	low
TCGA-AX-A0IW-01A	3.14795	0	0.455847	2.62772	1.45515	6.01944	1.77705	1.85084	0.0885268	4.10632	high
TCGA-A5-A0R6-01A	3.1589	0	0.460421	2.84947	0.418872	5.67131	2.04627	2.21088	0.759738	2.88078	low
TCGA-AX-A2HG-01A	3.1863	0	0.368733	2.59004	0.400324	5.89784	2.29145	1.45521	0.490609	3.50305	low
TCGA-B5-A3FD-01A	3.27945	1	0.70959	2.67488	1.26156	4.96647	2.56612	1.75087	0.081698	3.9744	high
TCGA-AX-A0J0-01A	3.34247	0	0.211995	3.32026	2.3954	5.23155	2.92929	2.43664	0.104982	4.55833	high
TCGA-FI-A3PV-01A	3.42192	1	0.356234	1.97875	0.912725	6.85235	2.37104	1.68178	1.00748	4.75932	high
TCGA-B5-A5OC-01A	3.42192	0	0.574733	2.84789	1.73194	3.94558	2.64504	1.4497	0.378571	4.97923	high
TCGA-2E-A9G8-01A	3.42192	0	0.508617	1.77195	1.89697	4.98001	1.83126	2.18286	0.220223	3.42529	low
TCGA-BG-A0MK-01A	3.60822	1	0.619223	2.14749	1.50585	4.49615	2.10134	3.63103	1.26479	2.31786	low
TCGA-AX-A0IZ-01A	3.65205	0	0.291655	2.61774	2.39453	5.05	2.43383	1.43331	0.0338516	5.87974	high
TCGA-AX-A3FX-01A	3.65205	1	0.737908	2.26684	0.874419	5.33931	2.68357	1.27507	0.264779	4.42279	high
TCGA-E6-A2P9-01A	3.79726	0	0.96927	2.38912	0.845887	4.63743	3.06682	2.4157	0.13785	2.72886	low
TCGA-EY-A2OO-01A	3.8137	0	1.05365	2.55355	1.00235	4.71372	2.88933	2.53555	0.539829	3.29589	low
TCGA-AP-A1E1-01A	3.82192	0	0.349068	2.62055	0.595534	4.23533	2.76609	2.34866	0.0614462	1.86672	low
TCGA-AP-A0LJ-01A	3.89315	0	0.201184	1.73705	1.27959	5.19893	2.01415	3.28029	0.296716	1.61566	low
TCGA-AP-A1DQ-01A	3.89863	1	0.338602	2.53528	2.36572	5.33949	3.50465	2.17144	0.517014	5.57066	high
TCGA-BS-A0T9-01A	3.91233	1	0.421167	2.2907	0.916501	4.59344	1.86957	1.53947	0	2.81622	low
TCGA-D1-A2G5-01A	3.9863	0	0.620255	1.86006	1.11325	4.72339	3.29051	2.89403	0.486373	2.2813	low
TCGA-AP-A059-01A	4.00274	0	0.125489	2.71059	2.30277	5.21689	2.6649	2.53056	0.345791	3.92203	high
TCGA-B5-A1MX-01A	4.03562	0	0.401812	2.46503	0.572127	4.88006	2.07795	2.62363	0.0273577	1.71415	low
TCGA-BG-A0MG-01A	4.04658	0	0.321428	2.48399	0.346331	5.05914	2.48209	2.56091	0.30803	1.78939	low
TCGA-B5-A0K0-01A	4.04932	0	0.416251	3.00688	2.03771	4.56583	2.66356	1.77735	0.12937	4.81411	high
TCGA-AP-A0L8-01A	4.06575	1	0.150153	2.69305	1.83007	4.63732	2.47681	1.89842	0.439011	3.96451	high
TCGA-D1-A2G0-01A	4.06575	0	0.572199	3.10639	0.247256	4.64077	1.97897	1.47391	0.074585	2.77112	low
TCGA-EO-A1Y7-01A	4.09589	0	0.43223	1.70345	0.430256	5.68115	2.5916	1.4439	0.471847	3.13188	low
TCGA-AP-A0LT-01A	4.10137	0	0.267691	2.43869	2.45675	6.08774	2.10558	1.38504	0	6.67787	high
TCGA-AX-A064-01A	4.15616	0	0.550568	2.47605	2.22121	4.29342	2.30281	1.8129	0.0846498	4.59357	high
TCGA-EO-A3AU-01A	4.2274	0	0.285434	2.77157	1.89889	4.41381	2.74308	1.24014	0.089165	5.05542	high
TCGA-B5-A1MU-01A	4.2411	1	0.333236	2.57666	2.25466	6.04294	2.55135	1.46402	0.128199	6.64519	high
TCGA-EO-A3L0-01A	4.25753	0	0.387169	2.50219	1.86442	4.67531	2.65743	2.17323	0.183855	3.61283	low
TCGA-B5-A1MV-01A	4.28767	0	0.585954	2.80846	2.9969	4.88301	2.44159	2.64519	0.0407809	5.13292	high
TCGA-EO-A22Y-01A	4.29315	0	0.63616	3.14772	1.80517	5.43402	3.05507	2.79037	0.102988	3.73461	high
TCGA-B5-A1MZ-01A	4.37808	0	0.407048	2.87036	1.51785	4.51452	2.81937	2.29733	0.0340947	3.01809	low
TCGA-B5-A11J-01A	4.53699	0	0.0868353	2.37399	0.809108	5.6051	2.46435	2.29461	0.148572	2.21439	low
TCGA-B5-A0JT-01A	4.60822	0	0.181154	2.93287	2.0572	4.72323	2.73466	2.28127	0.2135	3.74963	high
TCGA-AP-A1DM-01A	4.65753	0	0.442847	2.17047	2.74783	4.93291	2.41083	1.77603	0	5.65589	high
TCGA-BG-A0W2-01A	4.71507	0	0.540107	2.59841	1.60714	4.45	2.66159	2.65782	0.0907987	2.71859	low
TCGA-EO-A22X-01A	4.8	0	0.480369	3.53867	1.35909	4.87171	2.40345	1.84351	0.0984905	4.06753	high
TCGA-B5-A0K4-01A	4.8137	0	0	1.58377	1.84103	6.55456	1.88826	4.12277	0.429884	1.61877	low
TCGA-AP-A05D-01A	4.81644	0	0.159729	2.16042	0.288227	7.3545	1.57612	1.08691	0.116024	3.5536	low
TCGA-B5-A0JX-01A	4.89589	0	0.228659	2.60839	1.75549	4.89719	2.73269	3.02333	0.484657	2.6476	low
TCGA-D1-A2G7-01A	4.91233	1	0.617779	2.60825	2.03772	5.32287	2.88534	1.24016	0.868168	8.59722	high
TCGA-FI-A2F9-01A	4.93973	0	0.22616	2.31572	2.50255	4.6939	3.11179	2.33172	0.233091	4.15829	high
TCGA-BS-A0V4-01A	4.9589	0	0	1.18595	0.803387	4.7527	1.91224	1.26434	0	2.21414	low
TCGA-B5-A11E-01A	4.9863	0	0.495365	2.888	2.15315	5.91655	2.97489	2.50963	0.176628	4.76296	high
TCGA-A5-A0GM-01A	5.04384	0	0.391307	2.03432	1.36015	4.87819	1.91625	1.77384	0.0866591	3.10459	low
TCGA-A5-A0GN-01A	5.04384	0	0.622411	1.95548	0.889903	4.11804	1.7516	1.48964	0.0216669	2.72571	low
TCGA-AX-A2H8-01A	5.09863	0	0.364043	2.93773	3.11684	6.20523	3.08815	1.72612	0.431248	10.384	high
TCGA-DF-A2KR-01A	5.10959	0	0.634128	1.74605	0.399917	7.03796	2.28299	2.23801	0.20727	2.69253	low
TCGA-B5-A11N-01A	5.13973	0	0.17295	1.77713	1.51243	5.27652	1.93119	1.59113	0.0516366	3.29006	low
TCGA-EO-A22R-01A	5.14521	0	0.191652	3.39814	1.22681	5.33841	2.98801	2.30857	1.54126	4.74084	high
TCGA-BS-A0V7-01A	5.29863	0	0	2.26131	1.57624	4.24435	2.13601	1.98311	0.0253861	2.50184	low
TCGA-BG-A0M7-01A	5.30685	0	0.21042	1.93638	0.825806	5.41164	2.29422	2.19143	0	2.10121	low
TCGA-B5-A0K6-01A	5.35068	0	0.506856	1.52843	0.599414	5.03641	1.91233	2.12135	0.0407889	1.9525	low
TCGA-AX-A2IO-01A	5.41096	0	0.194353	1.98701	1.5705	4.68984	2.5577	1.79989	0.095949	3.11709	low
TCGA-AP-A0LG-01A	5.52055	0	0.0986801	2.63672	2.39855	5.93409	2.74208	1.68098	0	5.68261	high
TCGA-BG-A0M8-01A	5.53425	0	0.0372895	1.70269	1.81794	5.14456	1.91797	0.986202	0.0530532	4.36676	high
TCGA-BS-A0WQ-01A	5.53973	0	0.817007	2.69354	1.36877	4.30187	2.802	2.29502	0.104049	3.22068	low
TCGA-EO-A22T-01A	5.57534	0	0.231914	2.96734	1.74903	5.30914	3.19745	2.16554	0.603835	4.49561	high
TCGA-AX-A06B-01A	5.63836	0	0.167663	2.25976	2.1828	5.01168	2.2619	1.53982	0.327292	5.0078	high
TCGA-BS-A0TJ-01A	5.66575	0	0.146328	2.65254	1.13654	6.12925	3.1879	1.5864	0	3.89011	high
TCGA-FI-A2CY-01A	5.69863	0	0.336561	2.63959	0.99223	5.33953	2.69968	0.836587	0.226555	4.96043	high
TCGA-A5-A0GX-01A	5.72055	0	0.177953	2.02291	0.556356	5.98547	1.30581	2.85778	0.233007	1.57303	low
TCGA-B5-A0JY-01A	5.7726	0	0.299096	2.74426	1.26092	5.26916	2.57802	2.42864	0	2.64447	low
TCGA-BG-A0M4-01A	5.93699	0	0.455263	1.8976	0.550404	5.21445	2.04966	2.97857	0.655372	1.73525	low
TCGA-AX-A2H5-01A	5.93699	0	0.216436	2.34861	0.708901	5.08395	3.13035	2.58501	0.760993	2.29619	low
TCGA-B5-A0JZ-01A	5.95342	0	0.472149	2.04693	1.23001	5.29546	2.00597	1.50773	0.065099	3.61264	low
TCGA-AP-A1DH-01A	5.9726	0	0.317695	1.82319	1.13586	6.26776	2.4626	0.792811	0.0912057	5.07076	high
TCGA-B5-A0K2-01A	6.05205	0	0	2.33448	0.807469	4.32802	1.9003	1.83978	0.077021	2.00758	low
TCGA-BS-A0UT-01A	6.06027	0	0.885181	1.92183	0.754349	4.61353	2.02617	2.13914	0.0869712	2.43752	low
TCGA-BS-A0UV-01A	6.10411	0	0.664326	2.83697	0.466413	5.36074	2.72163	2.37841	1.27558	3.44401	low
TCGA-B5-A11S-01A	6.10685	0	0.428812	2.76995	1.92506	4.56308	2.8519	2.11342	0.031405	3.82449	high
TCGA-FI-A2F4-01A	6.10959	0	0.495023	2.50346	0.553365	4.98018	2.43154	2.35522	0.203917	2.16661	low
TCGA-A5-A0GQ-01A	6.15616	0	0.474324	2.26865	1.21867	4.51255	2.0592	2.84422	0.0813503	1.93951	low
TCGA-A5-A0GH-01A	6.17534	0	0.517362	3.21179	0.654522	5.81429	3.17045	1.49204	0.0581602	4.09249	high
TCGA-B5-A11I-01A	6.30959	0	0.557948	2.87283	1.65587	5.27957	2.7261	2.4128	0.104408	3.65958	low
TCGA-AX-A1CF-01A	6.40274	0	0.421985	1.95393	2.55372	6.6748	2.44577	1.29558	0.439834	8.99631	high
TCGA-FI-A2D2-01A	6.44384	1	0.165681	2.83168	2.11625	5.46031	2.94611	2.00731	0.323623	4.89713	high
TCGA-BS-A0TG-01A	6.49589	0	0.259119	2.43606	2.0107	4.52588	2.37677	1.32948	0.0753433	4.7343	high
TCGA-BS-A0TD-01A	6.51781	0	0.55267	2.22714	0.93711	5.07373	2.04472	2.92121	0.231685	1.95372	low
TCGA-FI-A3PX-01A	6.53151	0	0.72475	2.42868	0.133493	5.19595	2.48109	1.47993	0.593825	3.30148	low
TCGA-E6-A1LZ-01A	6.59178	0	0.39523	2.68613	0.237442	5.43324	2.75042	0.949438	1.2413	4.97565	high
TCGA-AX-A1CK-01A	6.68767	0	0.831094	2.14648	0.69849	4.4933	1.83024	2.52147	0.0866679	2.00484	low
TCGA-AX-A05W-01A	6.71233	0	0.264146	1.94026	0.418616	4.38098	1.46543	1.63903	0.227857	2.00137	low
TCGA-BS-A0UJ-01A	6.86575	0	0.718285	1.85581	0.753507	4.62808	1.8556	2.14827	0.0292932	2.19322	low
TCGA-A5-A0G9-01A	6.9589	0	0.134841	2.04717	0.550687	5.12119	1.75508	2.34895	0.0496852	1.64025	low
TCGA-AX-A1CI-01A	7.12329	0	0.683049	1.9985	0.456682	4.48359	1.93715	2.30677	0.209649	1.91403	low
TCGA-BS-A0UF-01A	7.15342	0	0.502794	2.16503	2.08655	5.47124	2.43029	2.46866	0	3.63965	low
TCGA-B5-A0JS-01A	7.19726	0	0.0708581	1.89007	1.87453	4.68963	2.52636	2.26414	0.224089	2.82587	low
TCGA-BS-A0V6-01A	7.46575	0	0.211724	2.6056	1.11933	4.5309	2.5084	2.87467	0.0458688	1.78684	low
TCGA-BS-A0U9-01B	7.73973	0	0.369909	1.92323	1.52648	5.49146	3.65599	2.03485	0.328279	3.81355	high
TCGA-B5-A3FB-01A	7.79178	0	0.710623	2.63649	1.40909	4.78101	2.81434	2.62752	0.15338	2.95635	low
TCGA-AP-A0LF-01A	7.79452	0	0.900867	2.66792	1.01562	5.12943	3.946	1.61903	0.57192	5.30261	high
TCGA-B5-A3FA-01A	8.02466	0	0.378545	2.55383	1.63017	4.31535	1.85561	2.35422	0.134285	2.72998	low
TCGA-FI-A2EU-01A	8.05753	0	0.342191	2.91806	0.760978	5.49402	2.94106	2.59071	0.488077	2.59363	low
TCGA-BS-A0U8-01A	8.11781	0	0.215157	2.3344	1.75736	5.00177	2.4259	2.00457	0.0542881	3.36214	low
TCGA-DF-A2KU-01A	8.40274	0	0.238727	2.20752	0.531157	5.16715	1.83931	1.08405	0.0375978	2.93999	low
TCGA-A5-A0GE-01A	8.78082	0	0.286909	2.29995	1.58526	4.56639	2.43583	2.47813	0.11628	2.53383	low
TCGA-A5-A0G1-01A	8.90685	1	0.191657	2.32722	0.596218	5.65013	2.23914	1.56952	0.371371	3.0028	low
TCGA-DI-A2QY-01A	9.17534	1	1.05955	1.96976	0.573831	5.8607	2.24524	1.57564	0.379189	4.08778	high
