# Supplementary material for: Endometrial cancer prognosis prediction using correlation models based on CDK family genes
Source: Front Genet. 2022 Oct 10;13:1021600. doi: 10.3389/fgene.2022.1021600 (PMC9589062; doi:10.3389/fgene.2022.1021600)
Supplement: Supplementary file 3 [file Table3.XLSX]

## Sheet: Sheet1
id	futime	fustat	CDK3	CDK8	CDK14	CDK16	CDK19	CDK20	CDKL2	riskScore	risk
TCGA-AX-A3FT-01A	0.0164384	0	0.683726	2.65625	0.976452	4.30178	2.62816	0.852723	0.194787	4.77173	high
TCGA-SL-A6JA-01A	0.0191781	0	0.30415	2.7741	1.68316	5.8607	2.58119	1.98047	0.0266618	4.14696	high
TCGA-AX-A3G4-01A	0.0246575	0	0.965128	2.03163	1.57397	5.25625	2.51667	1.1528	0.0775522	5.97172	high
TCGA-AX-A3GI-01A	0.0328767	0	0.598272	2.65277	1.10266	5.89879	3.17833	2.06104	1.14514	5.11226	high
TCGA-AW-A1PO-01A	0.0465753	0	0.294171	1.64967	3.7632	5.15546	2.60805	0.978932	0.197961	11.2794	high
TCGA-D1-A17C-01A	0.0821918	0	0.231482	2.0293	1.25554	5.2953	1.64896	2.61426	0.155898	2.11349	low
TCGA-D1-A1O7-01A	0.0876712	0	0.448524	2.08022	0.971624	5.18175	2.41342	2.88613	0.244584	1.96897	low
TCGA-D1-A17F-01A	0.106849	0	0.2274	2.09802	1.30942	4.46754	1.99761	2.48722	0.0815448	2.035	low
TCGA-AX-A3G3-01A	0.115068	0	0.523979	1.99957	1.77405	4.12936	1.39337	1.82628	0.126128	3.28666	low
TCGA-D1-A17A-01A	0.131507	0	0.126663	2.13436	1.19782	4.4853	1.94855	2.68511	0.285455	1.8425	low
TCGA-AJ-A3EJ-01A	0.136986	1	0.227795	2.5948	2.12008	4.84833	3.07669	1.51942	0.587821	5.90029	high
TCGA-D1-A101-01A	0.145205	0	0.365746	2.02489	1.88371	4.88793	2.38364	1.55109	0.0487928	4.21487	high
TCGA-D1-A17Q-01A	0.147945	0	0.461235	2.28755	0.476779	5.93695	2.11914	2.73835	0.0143269	1.82825	low
TCGA-DF-A2KN-01A	0.183562	0	0.381681	2.78547	0.844095	5.37607	2.68039	2.66852	0.27629	2.34626	low
TCGA-D1-A17T-01A	0.194521	0	0.396231	2.61888	0.78736	4.9942	2.2074	2.71327	0.188974	1.97528	low
TCGA-AJ-A8CT-01A	0.224658	0	0.766455	2.08546	1.64212	3.92253	2.04547	3.7607	1.27352	2.23677	low
TCGA-D1-A16X-01A	0.30411	0	0.250412	2.45724	0.614275	5.78036	1.72154	3.64238	0.421103	1.35271	low
TCGA-D1-A160-01A	0.306849	0	0.453985	2.37852	1.43228	5.65141	2.22674	1.66851	0.0535138	4.07294	high
TCGA-D1-A16V-01A	0.328767	1	0.287064	1.67761	1.13822	4.41465	3.01312	1.38677	0.0150668	2.97598	low
TCGA-D1-A1O8-01A	0.328767	1	0.433843	3.04278	0.733488	5.2124	1.66312	0.962009	0.0396753	4.08832	high
TCGA-D1-A3DG-01A	0.356164	1	0.523854	2.31478	1.69654	6.07565	2.81633	2.1766	0.885737	5.27432	high
TCGA-D1-A102-01A	0.369863	0	0.399775	3.17703	1.51167	4.73105	2.30818	2.2914	0.180439	3.28819	low
TCGA-QS-A8F1-01A	0.369863	1	0	1.69364	0.727352	7.20615	2.94527	0.866702	0.0519789	4.23833	high
TCGA-BS-A0TE-01A	0.4	1	0.0713752	2.74118	1.13949	5.1654	2.09461	1.13589	0.255176	4.02439	high
TCGA-D1-A0ZS-01A	0.405479	0	0.0289058	3.17045	0.737026	5.84439	3.06672	1.09364	0.0411756	4.05079	high
TCGA-EY-A1G7-01A	0.517808	1	0.241874	3.134	2.98355	5.23956	4.05354	2.34278	1.39616	9.23906	high
TCGA-D1-A175-01A	0.553425	0	0.332527	2.33344	1.61934	5.81274	2.97109	2.14872	0.0865187	3.69874	low
TCGA-AP-A1DV-01A	0.558904	0	0.233345	2.71081	2.16593	4.80298	2.39847	2.08882	0.472161	4.46257	high
TCGA-PG-A917-01A	0.580822	0	0.376552	2.81622	0.628982	4.22201	3.5401	2.25507	0.0290169	2.12702	low
TCGA-EC-A1QX-01A	0.613699	0	0.364698	2.34816	1.10835	5.41628	2.39892	1.82799	0.349706	3.44246	low
TCGA-FI-A2D4-01A	0.665753	1	0.0743788	2.80994	1.13698	5.13572	1.81078	1.79639	0.138706	2.93309	low
TCGA-PG-A915-01A	0.682192	0	0.31863	3.16348	1.4169	5.02047	3.19951	1.7129	0.584672	4.82724	high
TCGA-DI-A1NO-01A	0.780822	1	0.66487	1.98097	1.91735	5.43366	3.035	2.3668	0.565756	4.49359	high
TCGA-BG-A222-01A	0.79726	0	0.225286	2.95025	2.03806	6.04695	2.73523	3.21627	0.645382	3.56638	low
TCGA-BK-A6W4-01A	0.821918	0	0.500264	2.65364	1.75494	3.90223	2.73363	2.33381	0.365128	3.28443	low
TCGA-BK-A6W3-01A	0.835616	0	0.544105	2.149	2.08646	4.63541	2.75544	2.6406	0.289666	3.38688	low
TCGA-AJ-A23O-01A	0.854795	1	0.496363	2.41832	2.33966	4.84557	2.1642	1.85443	0.14231	5.01525	high
TCGA-BG-A0MA-01A	0.893151	1	0.659777	2.54353	1.97993	4.78407	2.54755	2.60317	0.0601007	3.45501	low
TCGA-EO-A1Y5-01A	0.909589	0	0.125351	2.5672	0.364111	7.72576	2.39501	1.62247	0.428987	3.76741	high
TCGA-D1-A16I-01A	0.958904	1	0.549845	3.01662	0.812752	5.5616	1.70834	3.02314	0.722342	2.4415	low
TCGA-B5-A1MY-01A	0.989041	1	0.282574	2.32722	1.68883	5.05814	2.30617	1.78751	0.793841	4.56321	high
TCGA-DI-A2QT-01A	1.03288	1	0.619979	2.53221	0.43167	4.66251	1.79484	1.83457	0.689939	2.85086	low
TCGA-AP-A05O-01A	1.05205	0	0	2.68297	0.37733	4.93058	2.12347	3.02406	0.203443	1.26636	low
TCGA-AJ-A5DW-01A	1.06849	0	0.634145	3.35482	0.667226	4.5473	3.04847	2.29898	0.0619453	2.61373	low
TCGA-D1-A1NU-01A	1.10137	0	0.43465	2.52867	1.2144	6.56294	3.5521	1.75693	0.40581	5.05162	high
TCGA-AX-A1C4-01A	1.10685	0	0.0826261	2.84155	1.73564	6.29226	2.53471	1.75501	0	4.52863	high
TCGA-AX-A05S-01A	1.13151	1	0.413529	2.10387	1.24525	4.82852	2.4699	2.00474	0.144732	2.88122	low
TCGA-BG-A18A-01A	1.16712	0	0.439834	2.22519	1.11505	5.69928	1.50423	3.64299	0.286843	1.60363	low
TCGA-EY-A548-01A	1.17808	0	0.920879	2.46042	0.716921	4.02219	2.00592	2.46871	0.0323232	2.08436	low
TCGA-BG-A220-01A	1.18904	0	0.205098	3.22016	0.906328	5.44741	2.6297	2.08038	0.129165	2.94089	low
TCGA-EY-A214-01A	1.2	0	0.370392	2.58936	1.46639	5.07978	2.30882	1.64737	0.137108	3.9453	high
TCGA-AX-A3GB-01A	1.20548	0	0.894768	1.72753	1.49721	3.85929	2.12645	2.88573	0.0570068	2.09486	low
TCGA-AJ-A3EK-01A	1.22192	0	0.461926	3.01851	1.94331	5.00268	2.72022	1.47221	0.0249084	5.55921	high
TCGA-BG-A187-01A	1.2274	0	0.338816	2.36481	0.721928	5.44461	1.96569	3.34951	0	1.38777	low
TCGA-QS-A744-01A	1.23562	0	0.868647	3.24056	1.69763	4.43508	2.84272	2.11228	0.549969	5.10808	high
TCGA-BG-A0YU-01A	1.23562	0	0.476584	2.4858	1.37611	4.73898	2.25343	3.00883	0.320641	2.24117	low
TCGA-A5-A3LP-01A	1.24658	0	0.142238	2.45359	0.229029	5.12239	3.01378	1.04505	0.352416	3.11798	low
TCGA-BG-A0RY-01A	1.28493	0	0.390918	2.3189	3.18012	4.81218	2.30979	1.61241	0	7.01261	high
TCGA-D1-A3DA-01A	1.32329	0	0.214165	2.80976	1.08865	4.53421	2.54433	1.606	1.92667	5.34385	high
TCGA-AJ-A3OK-01A	1.32877	0	0.146763	1.94279	1.58169	3.85008	2.2061	2.43168	0.268138	2.14528	low
TCGA-EY-A1GT-01A	1.34247	0	0.338815	2.57286	0.967382	4.8957	2.92524	1.67467	1.37972	4.61394	high
TCGA-B5-A11U-01A	1.39452	0	0.434455	3.12319	2.3621	4.59838	2.79574	1.92199	0.0674689	5.25853	high
TCGA-EC-A24G-01A	1.4	0	0.197835	2.42375	2.62623	5.16814	2.41561	2.87952	0.137666	3.49428	low
TCGA-A5-AB3J-01A	1.40274	0	0.899208	2.46678	1.77544	4.00392	2.47825	1.98503	0.211475	4.14212	high
TCGA-AJ-A3TW-01A	1.40548	0	0.294095	2.46504	2.06686	4.67086	1.96907	1.18345	0.512142	5.91938	high
TCGA-D1-A1NY-01A	1.40548	0	0.336301	2.45325	3.18338	5.04975	2.6435	2.28441	0.311196	6.17761	high
TCGA-D1-A3JP-01A	1.41096	0	0.865534	2.39263	2.18818	4.6357	2.48196	1.53496	0.00696481	5.89948	high
TCGA-EY-A5W2-01A	1.4137	0	0.239723	2.05254	1.12793	5.46659	1.75696	1.80211	0.0503193	2.82342	low
TCGA-D1-A3JQ-01A	1.4411	0	0.702393	2.73435	1.27771	4.56258	2.66311	2.68875	1.10001	3.51198	low
TCGA-EY-A1GR-01A	1.46849	0	0.281318	1.95334	1.27419	5.36009	3.18093	2.42298	0.200803	2.62011	low
TCGA-JU-AAVI-01A	1.47945	1	0.720146	2.50458	0.489181	5.52304	1.51887	1.10649	0.354539	4.10349	high
TCGA-EY-A1GQ-01A	1.49041	0	0.419656	1.85992	1.2885	4.73579	2.74893	1.74893	0.0164954	3.03936	low
TCGA-EY-A547-01A	1.49315	0	0.0502476	1.74332	0.14111	5.07506	2.56528	1.00037	0.117037	2.38935	low
TCGA-D1-A1NZ-01A	1.50137	0	0.689914	2.5496	1.17521	4.89649	2.41472	3.01201	0.415948	2.41507	low
TCGA-D1-A177-01A	1.50137	0	0.554373	2.40882	0.579122	6.13689	2.5539	2.03478	0.114118	2.92403	low
TCGA-AJ-A3BG-01A	1.50685	0	0.248438	2.40484	2.09862	5.98715	1.82598	1.5242	0.0183516	5.26541	high
TCGA-KP-A3W4-01A	1.51781	1	0.709157	2.72786	1.7512	4.87653	2.93552	2.09494	1.22158	5.96431	high
TCGA-D1-A1NX-01A	1.52055	0	0.382641	2.6695	1.26699	5.25788	2.62132	2.31867	0.768485	3.55593	low
TCGA-SJ-A6ZJ-01A	1.52329	0	0.513542	2.05455	1.03306	4.50528	2.29282	2.82562	0.0345982	1.78603	low
TCGA-B5-A11Y-01A	1.53425	0	0.135151	2.20792	2.23835	4.55847	2.19181	2.12084	0.022347	3.36776	low
TCGA-A5-A7WK-01A	1.53425	0	0.248324	2.07127	1.02826	5.28865	2.9419	2.53472	0.417785	2.3727	low
TCGA-BG-A0LW-01A	1.55068	0	0.2248	3.09245	1.15912	4.6394	2.18122	2.30688	0.46668	2.7913	low
TCGA-EY-A1GP-01A	1.56986	0	1.16677	2.64343	1.65266	4.81515	2.96962	2.37081	0.300363	4.58708	high
TCGA-D1-A3DH-01A	1.56986	0	0.563684	2.83292	0.365109	5.4504	2.91413	1.57641	0.265322	3.36249	low
TCGA-EY-A215-01A	1.5726	0	0.616469	2.69431	0.721602	5.51806	2.63065	2.51083	0.3128	2.65307	low
TCGA-AJ-A3BI-01A	1.57534	0	0	1.43715	0.565358	4.99051	2.64275	1.20511	0.0246679	2.34647	low
TCGA-EY-A1GO-01A	1.60548	0	0.485642	3.5683	2.56616	4.90465	3.15458	2.11655	0.429047	6.84019	high
TCGA-EY-A1H0-01A	1.61096	0	0.246907	2.25816	1.59313	4.87892	2.34421	3.48362	0.0141982	1.66364	low
TCGA-EO-A2CH-01A	1.61644	1	0.218144	2.46281	2.10138	5.7775	2.54275	1.7054	0.0818581	5.05039	high
TCGA-B5-A11W-01A	1.62466	0	0.31558	2.24854	1.54546	5.34682	2.45726	3.243	0.256201	2.14003	low
TCGA-D1-A0ZO-01A	1.64932	0	0.252994	2.59229	1.283	4.72935	2.36501	2.98908	0.449548	2.11837	low
TCGA-BG-A2AD-01A	1.66849	0	0.179819	3.45589	0.4328	6.0834	3.93352	2.10281	0.85905	3.67302	low
TCGA-EY-A2ON-01A	1.67123	1	0.373007	2.21074	0.168274	4.97184	2.59257	1.56722	0.951374	2.94642	low
TCGA-BG-A2L7-01A	1.67671	0	0.167409	2.47142	3.31236	5.05908	3.58677	2.99327	0.403484	4.98986	high
TCGA-BG-A0MU-01A	1.69041	0	0.122484	2.08786	0.558662	4.30121	1.8782	1.56544	0.144873	2.08844	low
TCGA-AJ-A3NE-01A	1.72055	0	0.296905	3.16108	1.77743	4.38233	2.60566	1.69012	0.0629182	4.18552	high
TCGA-SJ-A6ZI-01A	1.72877	0	0.290471	2.69548	2.84107	4.90458	2.93578	2.8422	0.0234155	4.01612	high
TCGA-AJ-A3IA-01A	1.73425	0	0.503332	3.2247	1.44352	6.51825	2.37003	0.917324	1.76084	12.2173	high
TCGA-BG-A0M2-01A	1.74521	0	0.319939	2.23616	0.614244	4.23922	1.99308	1.32336	0.178298	2.62682	low
TCGA-BG-A0MT-01A	1.76438	0	0.18735	2.52269	2.33996	5.43767	2.84944	2.00182	0.015813	4.66417	high
TCGA-AJ-A3NF-01A	1.76712	0	0.331391	3.08841	2.031	4.66843	3.0745	1.86362	0.233777	4.87879	high
TCGA-AP-A3K1-01A	1.82466	1	0.24576	2.37385	1.00598	4.54433	2.42841	1.17071	0.392772	3.70486	high
TCGA-D1-A103-01A	1.83288	0	0.567548	2.37747	2.44105	4.74495	2.35555	2.62722	0.0408655	3.76527	high
TCGA-EY-A1GS-01A	1.83562	1	1.02179	2.74713	3.16244	5.47076	2.65177	2.13195	0.4088	9.77627	high
TCGA-EO-A3KU-01A	1.85479	0	0.601697	3.55058	1.34595	7.02218	2.79922	2.41563	0.76485	5.74317	high
TCGA-AJ-A3EM-01A	1.85479	0	0.198271	2.36477	0.441242	6.21903	3.17963	1.1586	0.368538	3.88683	high
TCGA-BG-A3PP-01A	1.86575	0	0.345028	2.61057	2.70567	4.89017	2.60427	1.73332	0.964161	7.78791	high
TCGA-PG-A914-01A	1.88219	0	1.01345	2.17768	1.44739	4.79914	2.71028	1.83795	0.247128	4.45617	high
TCGA-A5-A0GW-01A	1.93425	0	0.219477	2.59824	1.88799	4.6536	2.30867	1.4194	0.0554409	4.42561	high
TCGA-PG-A5BC-01A	1.93699	0	0.60381	2.80489	2.34385	4.87569	2.81425	1.97749	0.386369	5.94934	high
TCGA-QS-A5YR-01A	1.96986	0	0.581228	2.49503	1.02311	4.71682	1.90418	2.77762	0.169304	2.0857	low
TCGA-BG-A2AE-01A	1.97534	0	0.221799	2.69682	0.27268	4.85936	2.27633	2.08537	2.24925	3.56081	low
TCGA-D1-A0ZV-01A	1.99452	0	0.503777	2.09529	1.3753	4.7806	2.26006	2.50619	0.236721	2.57276	low
TCGA-BK-A26L-01A	2.01096	0	0.185876	3.89219	1.75318	6.61996	3.45069	1.38886	0.732734	8.94221	high
TCGA-D1-A17S-01A	2.02466	0	0.669595	2.32284	0.537472	4.48327	2.04759	2.77371	0	1.61553	low
TCGA-EY-A1GE-01A	2.03014	0	0.36173	2.35042	1.91575	4.61144	2.26725	2.6928	1.05426	3.59941	low
TCGA-QS-A5YQ-01A	2.07945	0	0.558151	2.25165	0.52359	4.57229	2.21748	2.47268	0.166437	1.85064	low
TCGA-FI-A2D6-01A	2.10137	1	0.337741	2.55955	1.69947	6.28471	3.08766	2.44435	0	3.69114	low
TCGA-AX-A1CC-01A	2.1589	0	0.294897	2.81959	2.29851	6.07437	3.3517	1.55485	0.534113	7.93838	high
TCGA-D1-A17L-01A	2.19726	0	0.789173	1.86171	0.546504	4.42383	2.05853	2.4695	0.0166006	1.78787	low
TCGA-B5-A0KB-01B	2.25753	0	0.230349	2.2762	1.77599	5.36514	2.68303	1.4481	0.372765	4.99158	high
TCGA-B5-A11P-01B	2.26027	0	0.240115	1.89174	1.83885	4.75081	2.59948	2.59584	0.34466	2.73196	low
TCGA-AP-A0LM-01A	2.26027	0	0.115341	1.97849	1.68179	4.31693	2.52954	1.73643	0.127777	3.08798	low
TCGA-EY-A1GF-01A	2.26301	0	0.411183	2.76765	2.0195	4.15238	3.10464	2.90331	0.546498	3.17837	low
TCGA-DF-A2KZ-01A	2.26301	0	0.227782	2.26404	1.25405	4.21628	2.09562	1.65934	0.0212364	2.73154	low
TCGA-EO-A3AZ-01A	2.26301	0	0.0391699	1.94118	0.130007	4.27992	2.02736	0.880081	0.161073	2.23528	low
TCGA-B5-A0K3-01A	2.27397	1	0.226043	2.48062	1.83744	6.68141	2.59278	2.78916	0.429379	3.72629	high
TCGA-AP-A1E3-01A	2.32055	0	0.216259	2.50436	1.59817	4.66399	2.59785	1.89255	0.0923423	3.30484	low
TCGA-AX-A2HF-01A	2.32329	0	0.722673	2.34107	1.21677	5.29039	4.11885	1.83519	0.609926	4.87711	high
TCGA-D1-A0ZU-01A	2.38904	0	0.224583	2.7824	1.4671	4.84023	2.79569	1.9598	0.028683	3.26035	low
TCGA-FI-A2EY-01A	2.41096	1	0.231222	1.46722	0.424215	4.19682	1.88243	0.851234	0.576254	2.81667	low
TCGA-A5-A0RA-01A	2.42192	0	0.116877	2.95449	0.812436	4.74505	2.43478	3.4822	0.445894	1.45014	low
TCGA-AX-A05U-01A	2.47397	0	0.196717	2.6555	1.67217	4.97385	3.05408	3.00991	0.18818	2.42452	low
TCGA-D1-A15X-01A	2.49041	0	0.353676	2.77572	0.432106	5.54518	2.37328	1.38292	0.153281	3.23109	low
TCGA-D1-A0ZP-01A	2.49589	0	0.31629	3.43238	0.949634	5.07868	3.50249	2.4136	0.543811	3.19076	low
TCGA-AX-A06J-01A	2.50137	0	0.281228	2.35248	1.35077	5.75024	1.81352	3.69216	0	1.56022	low
TCGA-A5-A1OK-01A	2.51233	0	0.295943	2.55159	2.33255	4.51894	2.81911	2.83563	0.374191	3.36337	low
TCGA-D1-A176-01A	2.51233	0	0.578263	2.08139	1.42407	5.19797	2.42022	2.93212	0.0153363	2.27727	low
TCGA-FI-A2F8-01A	2.55616	0	0.507977	2.29556	1.59857	5.79777	3.00473	1.69394	0.451017	5.2398	high
TCGA-BS-A0U7-01A	2.56164	1	0.432002	2.47671	1.26952	5.61836	2.60009	1.72278	0.0316724	3.80914	high
TCGA-BK-A139-01C	2.58356	1	0.0974601	3.71448	2.36559	5.48623	4.67985	1.07801	1.47663	13.8716	high
TCGA-EY-A2OP-01A	2.5863	0	0.376342	2.9217	1.08886	5.68679	2.35075	1.84094	0.620686	4.18531	high
TCGA-D1-A16N-01A	2.58904	0	0.0867561	2.5571	0.882829	6.75335	3.00367	2.13807	0.469075	3.3607	low
TCGA-DI-A2QU-01A	2.59178	1	0.289173	2.94216	0.333393	5.57851	2.72555	3.31039	0.248715	1.49404	low
TCGA-AP-A1DO-01A	2.60822	0	0.358618	2.13986	3.67322	4.15216	2.11535	1.58282	0.04412	7.52261	high
TCGA-BK-A13B-01A	2.64658	0	0.230086	2.63743	0.486477	4.42346	2.52752	1.84004	0	2.09401	low
TCGA-A5-A1OG-01A	2.66575	1	0.588107	3.46295	1.24527	5.64381	2.31434	2.28854	0.269878	3.91233	high
TCGA-A5-A1OF-01A	2.66575	0	0.121438	2.51826	0.379496	5.45085	1.86184	3.33965	0.715552	1.40506	low
TCGA-AX-A1CA-01A	2.66849	0	0.658405	1.62814	1.75734	5.7089	2.44374	2.09964	0.621464	4.53073	high
TCGA-B5-A11Q-01A	2.67397	0	0.498849	1.79808	1.45079	3.96789	2.68297	1.93775	0.277551	2.94681	low
TCGA-EY-A3QX-01A	2.70959	1	0.676298	2.60091	2.43781	5.09111	2.47871	1.99598	0.765174	6.89762	high
TCGA-EY-A1GM-01A	2.72603	1	0.601862	2.41438	2.16322	5.14209	2.3884	2.13151	0.497156	5.11794	high
TCGA-AX-A1C5-01A	2.74247	0	0.0623185	1.96833	0.260362	5.33163	3.25093	3.56895	0.224531	1.01991	low
TCGA-A5-A1OJ-01A	2.75616	0	0.240981	2.01639	2.00453	4.34156	2.42627	1.50156	0.0461544	3.96886	high
TCGA-AX-A05T-01A	2.76712	0	0.0989674	2.86717	1.18433	4.87076	2.57838	2.3916	0.491926	2.67658	low
TCGA-D1-A16O-01A	2.80274	0	0.549918	1.76054	1.39313	4.8103	2.10611	2.19501	0.275245	2.86315	low
TCGA-AJ-A3BK-01A	2.82466	0	0.334539	2.09138	0.160807	4.50957	1.68264	2.10766	0.0668245	1.54797	low
TCGA-AX-A1CE-01A	2.8411	0	0	2.75583	1.78728	5.49026	2.48926	2.59893	1.00585	3.73022	high
TCGA-AJ-A3BD-01A	2.84658	0	0.353757	2.48402	0.212487	5.51763	1.90089	1.67225	0.0418695	2.35455	low
TCGA-BG-A0VX-01A	2.85753	0	0.46102	2.74595	1.74975	4.63091	2.5728	2.4856	0.109094	3.13951	low
TCGA-AX-A2HC-01A	2.86027	0	0.21968	3.40371	1.94718	5.22436	3.26869	1.97186	0.120546	4.81673	high
TCGA-AJ-A2QO-01A	2.86301	1	0.0542134	2.62786	0.685326	5.48583	2.21916	2.64598	0.374877	1.93889	low
TCGA-EO-A3AS-01A	2.86575	0	0.983117	2.40281	2.90517	4.46628	2.63651	2.31984	0.906275	7.64038	high
TCGA-BK-A0CA-01A	2.91507	0	0.439845	3.06815	1.85267	4.48105	2.73403	3.30912	1.36125	3.47603	low
TCGA-BK-A0CA-01B	2.91507	0	0.120454	3.51452	2.40787	3.32312	3.76863	2.5999	0.622744	3.96543	high
TCGA-BK-A0CC-01B	2.92329	0	0.884482	3.12224	3.20959	4.01263	3.93746	1.55695	2.54637	20.8429	high
TCGA-AJ-A8CV-01A	2.92603	0	0.63621	2.47751	1.63991	4.38629	2.08093	2.99139	0.190244	2.40714	low
TCGA-EO-A3AV-01A	2.92877	0	0.334041	2.21871	2.11749	4.63045	1.74825	1.24398	0.082499	4.97685	high
TCGA-BG-A0M3-01A	2.93425	0	0.448969	2.01071	1.58822	4.45988	2.23726	1.98681	0.0700296	3.03246	low
TCGA-AX-A060-01A	2.94521	0	0	2.52012	0.992927	4.8808	1.70602	1.78209	0	2.37988	low
TCGA-DI-A1NN-01A	2.94795	0	0.24101	2.5577	1.80646	5.84781	2.63516	1.6037	0.573084	5.63766	high
TCGA-AX-A0IU-01A	2.97808	0	0.248516	2.4601	0.41622	4.96244	2.63286	1.69337	1.12204	3.21273	low
TCGA-BK-A0CB-01A	2.99178	0	0.41034	1.88481	1.65852	4.84941	1.78016	1.76625	0.0140772	3.33183	low
TCGA-BK-A0C9-01A	2.99178	0	0.349702	2.08033	0.735608	5.83034	2.05497	3.19136	0.0555293	1.54766	low
TCGA-D1-A168-01A	3.00822	0	0.140127	1.95597	0.670331	5.76904	2.17008	1.09111	0	3.16075	low
TCGA-AX-A1CP-01A	3.03288	0	0.805081	1.49837	1.57018	4.71862	2.93849	1.66632	0.623527	4.66796	high
TCGA-AP-A05J-01A	3.07397	0	0.340474	1.9867	1.38598	6.90442	1.15185	1.45439	0.0953776	4.45756	high
TCGA-AJ-A3NC-01A	3.08219	0	0.697325	2.98567	1.42085	4.11041	2.68018	2.46991	0.266714	3.09059	low
TCGA-A5-A0G5-01A	3.08493	0	0.126089	1.6369	0.949162	6.07971	2.00403	1.67141	0.506911	3.16599	low
TCGA-D1-A16D-01A	3.12603	0	0.210632	2.0758	1.05051	4.84195	2.21154	2.16979	0.0605097	2.20485	low
TCGA-AX-A1CN-01A	3.13151	0	0.375907	3.71297	0.910543	4.90618	2.9425	1.27841	0.0573519	4.35414	high
TCGA-EO-A3AY-01A	3.1726	0	0.0180394	1.67199	0.265783	4.75285	1.35924	1.90503	0.00863037	1.44767	low
TCGA-EO-A3KX-01A	3.20548	0	0.909124	2.88336	1.73913	4.95354	2.83716	2.0308	0.0800937	4.84758	high
TCGA-PG-A7D5-01A	3.22466	0	0.510926	2.6802	1.80358	5.09802	1.84045	2.55877	0.859967	4.00164	high
TCGA-DI-A1BU-01A	3.27397	0	0.375156	2.5342	2.11929	5.26401	2.73148	1.29414	0.167017	6.23286	high
TCGA-D1-A15V-01A	3.29041	0	0.306878	3.07013	0.437228	5.24502	3.67358	1.52506	0.509805	3.62698	low
TCGA-5B-A90C-01A	3.29315	0	0.397924	2.80503	2.042	5.75377	2.85177	1.49533	0.329563	6.64878	high
TCGA-FI-A2D0-01A	3.32329	0	0.431687	2.61618	1.81764	5.17708	2.94566	1.66644	0.107851	4.84295	high
TCGA-QF-A5YT-01A	3.32877	0	0.242932	2.59618	1.94892	4.4504	1.95804	1.77	0.0388986	3.74281	high
TCGA-BG-A0MC-01A	3.46027	0	0.334497	1.5	0.48072	5.21658	1.46788	2.95164	0.108048	1.25632	low
TCGA-A5-A0VP-01A	3.52877	0	0.512943	1.30727	2.12129	4.92727	2.48272	1.582	0	4.32823	high
TCGA-BG-A0MO-01A	3.5863	0	0.0373968	1.96	0.55644	4.42251	2.2181	1.43019	0.104517	2.15013	low
TCGA-B5-A11M-01A	3.73151	0	0.711937	2.37991	2.4945	4.67656	3.07751	2.75944	0.229466	4.22896	high
TCGA-AP-A05H-01A	3.79452	0	0.107842	2.30129	0.542855	4.89379	1.22182	1.09232	0.069494	2.64416	low
TCGA-AX-A062-01A	3.83288	0	0.0767825	3.12373	1.79826	4.13771	3.23763	1.35955	0.143088	4.53356	high
TCGA-EO-A22U-01A	3.85479	0	0.485767	3.40191	0.354072	5.3762	2.42033	2.18039	0.00832176	2.45832	low
TCGA-EO-A3B0-01A	3.86849	0	0.624865	2.79614	1.65992	5.11907	2.44814	1.5449	0.0777769	5.04984	high
TCGA-AX-A2HD-01A	3.87397	0	0.58836	2.70422	0.695387	5.56287	3.0033	3.43853	0.43314	1.9011	low
TCGA-A5-A0GP-01A	3.87945	0	0.257118	2.30879	0.394204	4.90692	2.16669	2.02778	0.0440583	1.90879	low
TCGA-A5-A0G3-01A	3.91233	0	0.361184	2.44089	1.31685	7.40566	2.22235	2.84593	0.625388	3.57473	low
TCGA-AP-A1DR-01A	4.09589	0	0.0634707	2.73085	2.85857	4.92023	2.08467	1.47723	0	6.1238	high
TCGA-BG-A0VV-01A	4.25479	0	0.231749	2.22228	0.614889	4.89885	2.44023	3.03329	0.348266	1.49894	low
TCGA-AP-A1E4-01A	4.26027	0	0.611826	2.78579	1.83943	4.55079	2.67654	2.28221	0.351471	4.03191	high
TCGA-EO-A2CG-01A	4.28493	0	0.387331	2.87305	1.29926	4.57033	2.70586	1.64069	0.154413	3.72913	high
TCGA-BG-A0VT-01A	4.29589	0	0.192172	2.73368	2.18744	4.27619	2.53191	1.21151	0.240233	5.55087	high
TCGA-BG-A0VW-01A	4.33425	0	0.170843	1.85228	1.28765	4.46528	1.82123	2.24193	0.25681	2.18659	low
TCGA-BG-A0VZ-01A	4.3863	0	0.410352	2.26058	1.95911	5.14731	2.73382	2.10922	0.240043	4.09671	high
TCGA-EY-A1GD-01A	4.49041	0	0.279033	2.49869	2.18959	4.55785	2.74663	2.5744	0.0638114	3.18509	low
TCGA-A5-A0GV-01A	4.50137	0	0.394781	2.81927	2.43032	4.93426	2.21643	2.02295	0.0651323	4.92414	high
TCGA-EY-A1GC-01A	4.51233	0	0.0921313	2.55954	0.238289	4.62134	2.25451	1.24079	0.0150435	2.30742	low
TCGA-B5-A0JR-01A	4.74247	0	0.47091	2.49902	1.95082	4.84528	2.65634	2.07229	0.251454	4.20688	high
TCGA-AX-A06F-01A	4.78904	0	0.362191	2.59493	1.87581	5.39316	2.3531	0.743151	0.0949685	6.93722	high
TCGA-E6-A1M0-01A	4.91233	0	0.303857	3.33484	1.53605	4.79935	2.49222	2.54001	0.176868	3.02052	low
TCGA-FI-A2EW-01A	4.91781	0	0.689067	1.60896	0.378146	6.05504	2.58557	1.86529	1.06922	3.54378	low
TCGA-B5-A0JU-01B	4.93699	0	0.271743	2.55837	1.26865	5.49672	2.79922	2.2104	0.02824	2.9484	low
TCGA-BG-A0MQ-01A	4.97808	0	0.345723	2.68089	0.993656	5.04824	2.88769	2.41125	0.211413	2.54271	low
TCGA-AP-A1E0-01A	5.01918	0	0.283673	2.92173	2.10773	5.39756	2.60845	2.29458	0.0870144	4.16792	high
TCGA-AX-A06L-01A	5.05479	0	0.548715	2.10492	1.83243	4.34882	2.5608	2.66773	0.633853	3.1618	low
TCGA-AX-A0IS-01A	5.09041	1	0.340811	2.8275	1.52139	4.29017	2.40664	2.1652	0.187285	3.04447	low
TCGA-EO-A22S-01A	5.12877	0	0.449148	3.04131	1.1664	5.12429	2.67933	1.37938	0.103856	4.41447	high
TCGA-AP-A0LP-01A	5.13699	0	0.472076	1.9954	1.0352	4.65584	1.89592	3.10862	0.195396	1.62162	low
TCGA-BS-A0TI-01A	5.15616	0	0.505484	2.08513	1.94743	4.85534	1.75404	1.40667	0.263142	4.97615	high
TCGA-BG-A0MS-01A	5.15616	0	0.167232	2.69187	1.91808	4.6722	2.57748	2.67666	0.204613	2.83707	low
TCGA-BG-A0MH-01A	5.28767	0	0.131415	2.26757	2.22526	5.46654	3.08244	1.76635	0.0324371	4.73148	high
TCGA-B5-A0K7-01A	5.29589	0	0.283126	2.3913	0.991191	4.35822	2.51192	2.0048	0.141951	2.42181	low
TCGA-B5-A0JN-01A	5.31233	0	0.352613	3.2813	0.53934	5.27883	2.55339	1.49295	0.99147	4.334	high
TCGA-AP-A05A-01A	5.32603	1	0.147686	1.76108	1.09516	6.16701	2.07609	1.18433	0.141174	3.84281	high
TCGA-A5-A0GJ-01A	5.47945	0	0.598424	0.836662	0.968959	5.10176	1.83055	2.0682	0.0233864	2.14975	low
TCGA-A5-A2K3-01A	5.51233	0	0	2.07122	1.07454	5.26107	1.98425	0.832199	0.0586288	3.70418	high
TCGA-FI-A2CX-01A	5.56438	0	0.0853786	2.62718	1.95464	3.58861	2.14038	0.842647	0.0548664	4.6423	high
TCGA-AX-A05Z-01A	5.9589	0	0.112303	2.10445	0.97876	5.51782	1.39326	1.80637	0.0138563	2.48118	low
TCGA-B5-A3FC-01A	5.9863	0	0.612027	2.20666	0.80575	4.70672	2.74351	1.5531	0.0905735	3.1516	low
TCGA-AX-A1CJ-01A	6.11781	0	0.621481	1.45546	0.899696	4.85531	2.07729	2.34154	0	2.02023	low
TCGA-B5-A11L-01B	6.13699	1	0.203343	2.59137	1.81008	4.45251	2.20359	1.68164	0.0342997	3.6689	low
TCGA-BG-A0M9-01A	6.21918	0	0.626189	2.25299	0.872464	5.05627	2.21831	3.2459	0.0964108	1.67065	low
TCGA-B5-A11R-01A	6.43562	0	0.129827	2.15154	1.89794	4.64985	3.33605	3.14542	0.063368	2.11662	low
TCGA-AX-A0J1-01A	6.44932	0	0.393579	3.01613	1.53375	5.02604	2.40519	2.142	0.0153309	3.43371	low
TCGA-AX-A063-01A	6.62192	0	0.542406	2.53222	1.1506	4.51001	2.45204	1.9306	0.45743	3.36045	low
TCGA-AX-A2HA-01A	6.78082	0	0.230384	2.55281	0.55734	4.25579	2.11785	1.47544	0.270728	2.53989	low
TCGA-BS-A0UL-01A	6.79726	0	0.184671	1.87942	1.62643	4.74661	2.50806	1.75655	0.257441	3.34995	low
TCGA-AP-A0LN-01A	6.87671	0	0.362349	2.1145	1.19385	4.85944	1.99739	2.764	0.295039	2.0695	low
TCGA-BS-A0V8-01A	6.96986	0	0.291883	2.88739	1.33808	5.37667	2.77961	1.46195	0	4.24544	high
TCGA-AP-A0LL-01A	6.99726	0	0.166945	1.6585	0.841696	4.41565	1.38351	1.7384	0.0415936	1.97995	low
TCGA-BS-A0TC-01A	7.12877	0	0.221156	1.34527	1.21801	4.84008	1.81014	3.04548	0.578938	1.67735	low
TCGA-B5-A11O-01A	7.14795	0	0.385449	2.42795	1.94851	4.98478	2.40632	2.57668	0.0589777	3.10371	low
TCGA-B5-A0JV-01A	7.16712	0	0.418172	2.26184	0.459346	4.47393	2.84789	2.47717	0.0176847	1.67783	low
TCGA-AP-A056-01A	7.1726	0	0.11339	3.19211	2.55699	4.8379	2.34479	1.80258	0.192786	5.54182	high
TCGA-BS-A0UM-01A	7.24384	0	0.437477	2.09489	1.45971	4.95275	2.32078	2.87906	0	2.13572	low
TCGA-BS-A0VI-01A	7.24932	0	0.0739945	1.48383	1.75056	4.99841	1.86921	1.3406	0.0357586	3.50448	low
TCGA-A5-A0GI-01A	7.34795	0	0.408818	2.14094	0.883549	5.24092	2.13794	2.21846	0.062997	2.33276	low
TCGA-AX-A05Y-01A	7.35342	0	0.295135	2.05056	0.366439	5.63511	2.41765	2.82991	0.0129556	1.48576	low
TCGA-B5-A11H-01A	7.36164	0	0.270062	2.79835	0.691445	5.10495	1.83619	1.5113	0.0616092	2.90714	low
TCGA-DF-A2KV-01A	7.44384	0	0.649442	2.63417	0.893661	4.65344	1.90039	2.30783	0.121831	2.46212	low
TCGA-AP-A1DK-01A	7.58082	0	0.553433	2.49914	2.15397	5.56767	2.73967	2.26863	0.259104	4.86202	high
TCGA-AP-A0LS-01A	7.95616	0	0.0925029	2.34254	2.57727	5.71065	2.75323	1.37369	0.0151058	6.41436	high
TCGA-BS-A0U5-01A	8.0411	0	0.411825	2.5266	1.96511	4.77159	2.91714	2.59559	0.21106	3.33177	low
TCGA-AP-A0LI-01A	8.14247	0	0.284692	1.5624	0.37372	6.50811	2.07381	1.04238	0.861838	4.07905	high
TCGA-B5-A1MS-01B	8.52603	1	0.976398	3.16091	2.05877	5.1394	2.81137	2.14536	0.747823	7.01535	high
TCGA-DF-A2KS-01A	9.09041	0	0.566928	3.43758	0.66215	5.42633	3.83592	0.874602	0.156748	5.66402	high
TCGA-AP-A0LE-01A	9.19726	0	0.440528	1.68965	1.09534	5.80659	1.81232	1.44411	0.037309	3.47007	low
TCGA-A5-A0GD-01A	9.37808	1	0.411661	2.66036	1.47723	4.85399	2.09025	2.69252	0.0419788	2.46323	low
TCGA-B5-A11G-01A	9.44658	0	0.357663	1.81111	0.349774	5.46675	1.95768	1.98169	0.0382011	1.96899	low
TCGA-BS-A0UA-01A	9.57534	0	0.146495	2.04676	1.36987	5.11601	1.94191	2.28127	0.342062	2.57619	low
TCGA-AP-A0LD-01A	9.83288	0	0.197804	2.09186	0.512006	5.11164	2.10062	1.33348	0.214338	2.70711	low
TCGA-A5-A2K2-01A	9.84932	0	0.457721	2.3556	0.20304	5.94899	3.09554	1.64737	1.7037	4.5404	high
TCGA-A5-A0GG-01A	10.3068	0	0.214631	2.40848	1.57578	5.30418	2.23616	1.99781	0.0156793	3.23984	low
TCGA-AP-A0L9-01A	10.4521	0	0.287484	2.3855	2.25277	6.654	2.03531	2.12203	0.937209	6.4926	high
TCGA-AP-A051-01A	10.8164	0	0.213554	3.50003	1.98601	4.89042	2.43414	2.15424	0.334385	4.41798	high
TCGA-B5-A3F9-01A	11.3836	0	0.28946	2.71401	1.79197	4.39253	2.92756	2.43147	0.161455	3.04673	low
TCGA-A5-A0G2-01A	12.463	0	0.434684	2.84437	0.659188	5.65919	1.9957	2.55692	1.96451	3.85644	high
TCGA-B5-A11F-01A	15.4822	0	0.180318	2.94546	2.33405	4.48394	2.64784	2.37378	0.0539336	3.69438	low
TCGA-B5-A1MR-01A	18.7918	0	0.274516	2.36464	1.40129	4.89463	1.96755	1.74698	0.801108	3.97767	high
