# Supplementary material for: Endometrial cancer prognosis prediction using correlation models based on CDK family genes
Source: Front Genet. 2022 Oct 10;13:1021600. doi: 10.3389/fgene.2022.1021600 (PMC9589062; doi:10.3389/fgene.2022.1021600)
Supplement: Supplementary file 5 [file Table4.XLSX]

## Sheet: Sheet1
Mixture	B cells naive	B cells memory	Plasma cells	T cells CD8	T cells CD4 naive	T cells CD4 memory resting	T cells CD4 memory activated	T cells follicular helper	T cells regulatory (Tregs)	T cells gamma delta	NK cells resting	NK cells activated	Monocytes	Macrophages M0	Macrophages M1	Macrophages M2	Dendritic cells resting	Dendritic cells activated	Mast cells resting	Mast cells activated	Eosinophils	Neutrophils	P-value	Correlation	RMSE
TCGA-AX-A06J-01A	0	0.00537015	0	0.343086	0	0	0	0.0529909	0.0796457	0	0	0.0879312	0.0596872	0.1516	0.0508116	0.0718932	0.0403011	0.0491676	0	0	0.0075147	0	0	0.31992	0.964086
TCGA-B5-A11P-01B	0.0563617	0	0.140451	0.0342385	0	0.117565	0	0.0469212	0.0563385	0	0	0.0510677	0.00696007	0.117219	0	0.0557289	0	0.117387	0	0.1165	0	0.0832623	0.412	0.073599	1.05037
TCGA-AX-A05T-01A	0.123765	0	0.0486625	0.12398	0	0.177429	0.0199377	0.036729	0.0617114	0	0	0.0466712	0	0.0849054	0.025451	0.17089	0.013676	0.0272817	0.021695	0	0	0.0172151	0.03	0.153451	1.02135
TCGA-BG-A0M8-01A	0.0412219	0	0.163624	0.152755	0	0.157387	0.0235983	0.0264862	0.0644132	0	0.0258813	0.00556545	0.026729	0.105104	0.0612752	0.076888	0.0293292	0.0134207	0.0166702	0	0	0.00965153	0	0.543418	0.852553
TCGA-BG-A0LX-01A	0.0596806	0	0.0508683	0.172788	0	0.153075	0.0427121	0.0760842	0.0675977	0	0	0.03901	0.00784207	0.0893788	0.0825104	0.0499901	0.0698897	0	0.038573	0	0	0	0	0.364022	0.932987
TCGA-EY-A5W2-01A	0.0246903	0	0	0.319144	0	0	0.0456443	0.0571561	0.0811317	0	0	0.0662211	0.0685516	0.151572	0.0764647	0.0993627	0.0100618	0	0	0	0	0	0	0.359787	0.940983
TCGA-AX-A2HA-11A	0.0555393	0	0.0218515	0.22488	0	0.245063	0.0311712	0.0765708	0.0258682	0	0.0112508	0.0357954	0.00199544	0.0472705	0.0912381	0.0901067	0.0155096	0	0.025889	0	0	0	0	0.370523	0.936032
TCGA-D1-A2G0-01A	0.0367786	0	0	0.316183	0	0.0123524	0.0793709	0.0730509	0.0172343	0	0	0.121781	0.0110327	0.0342383	0.0889998	0.1408	0.0172759	0	0.0482498	0	0	0.00265293	0	0.452081	0.893255
TCGA-AP-A053-01A	0.0831986	0	0	0.149223	0	0.187192	0	0.135384	0.0716999	0	0	0.0479006	0.00482178	0.0617183	0.0941503	0.0446028	0.107135	0.00398276	0	0.00899053	0	0	0.013	0.167895	1.03057
TCGA-A5-A0G1-01A	0.0294048	0	0.00766363	0.347963	0	0	0.0113343	0.0872542	0.0769228	0	0	0.121047	0.0243334	0.0137103	0.0719753	0.113229	0.00846428	0.0243633	0.0593265	0	0	0.00300829	0	0.585811	0.812089
TCGA-EO-A3KW-01A	0	0.00782991	0.00681002	0.092845	0	0.242989	0.0195481	0.031465	0.0865722	0	0	0.0510924	0.025175	0.102343	0.107372	0.155471	0.0215093	0.0489792	0	0	0	0	0	0.354759	0.941525
TCGA-BG-A0MI-01A	0.0418002	0	0	0.0645435	0	0.151113	0.00154054	0.0127539	0.0572253	0	0.0708279	0.0638687	0.095608	0.175065	0.0585368	0.11617	0.0267393	0.0224593	0.0417493	0	0	0	0	0.288052	0.969516
TCGA-AJ-A3NG-01A	0.0563577	0	0.0515622	0.075748	0	0.285814	0	0.0361783	0.0432264	0	0	0.00797553	0.0601463	0.199505	0.013284	0.0512113	0	0.068534	0.0500161	0	0.00037773	6.39799e-05	0.147	0.11621	1.03974
TCGA-AJ-A3OJ-01A	0	0	0.0170851	0.254495	0	0.109984	0	0.0545535	0.0093755	0	0	0.0959775	0.0345979	0.094168	0.0318979	0.184304	0.00754904	0.0434354	0.0234426	0	0	0.0391345	0	0.347747	0.94546
TCGA-A5-A2K5-01A	0.00472088	0	0	0.238899	0	0.0569114	0.0311285	0	0.0382078	0.0489782	0	0.0393423	0.0139484	0.105981	0.0841	0.275303	0.0295703	0	0.0329104	0	0	0	0	0.399432	0.919059
TCGA-AX-A1C7-01A	0.0301602	0	0.0737717	0.126616	0	0.0511759	0	0.00556485	0.0877493	0	0	0.137903	0.0423196	0.178921	0.0486197	0.128432	0	0.083401	0.00536518	0	0	0	0.005	0.181327	1.02342
TCGA-D1-A167-01A	0	0	0	0.316314	0	0.100969	0.0512383	0.0635261	0.0525009	0	0	0.0818417	0.0142493	0.069619	0.0429611	0.0359858	0.104988	0.0171581	0.0486498	0	0	0	0.015	0.167235	1.03933
TCGA-B5-A11X-01A	0.0244767	0	0.175177	0.138822	0	0.0548652	0.171023	0.0220818	0.00664019	0	0.000186056	0.0233129	0.0181576	0.0412265	0.0716234	0.0797625	0.0551485	0	0.117497	0	0	0	0	0.49987	0.87837
TCGA-BS-A0V4-01A	0.0372297	0	0	0.181763	0	0.192338	0	0	0.13516	0	0.00330142	0.0218988	0.0830129	0.156663	0	0	0	0.0953052	0	0.0787743	0	0.0145537	0.004	0.186303	1.02023
TCGA-DF-A2L0-01A	0.0105999	0	0.0230125	0.131309	0	0.0907575	0	0	0.1038	0	0	0.0912622	0.0491694	0.194426	0.0605855	0.208468	0.000900808	0	0.0357083	0	0	0	0	0.401373	0.917393
TCGA-BK-A6W3-01A	0.00915214	0	0.0390296	0.116293	0	0.178214	0	0.10923	0.0130296	0	0	0.12184	0.0151998	0.0723824	0.143086	0.137967	0.00882898	0.00846221	0.0269689	0	0.000315937	0	0	0.389483	0.926727
TCGA-FI-A2EU-01A	0.109059	0	0	0.184148	0	0.178956	0	0.0696438	0.0924324	0	0	0.0880188	0.00629651	0.092677	0.0440634	0.0391109	0	0.086481	0.00911302	0	0	0	0.112	0.123832	1.05938
TCGA-AX-A3FS-01A	0	0	0.0612921	0.220762	0	0.091747	0.0720178	0.047046	0.0500061	0	0	0.0225398	0.032396	0.038395	0.111089	0.106693	0.118853	0.00766169	0.0195014	0	0	0	0	0.292411	0.965215
TCGA-D1-A17R-01A	0.0581614	0	0	0.107476	0	0.257327	0	0.0328057	0.0693844	0	0.0387148	0.0480536	0.0771487	0.146788	0	0.00177012	0.0774415	0.0743111	0	0.0106173	0	0	0.049	0.143083	1.03719
TCGA-AJ-A5DW-01A	0.0274281	0	0.0478182	0.137719	0	0.166156	0.048956	0.06105	0.017064	0	0	0.0998893	0.0182799	0.0831433	0.112461	0.141849	0.025381	0	0	0	0.0128047	0	0	0.259587	0.986879
TCGA-EY-A1GH-01A	0.0707452	0	0	0.0195246	0	0.284402	0	0.068979	0.0892726	0	0	0.0780522	0.0156679	0.0602531	0.0412358	0.112359	0.127443	0.00520541	0.000533679	0	0.0082686	0.0180578	0	0.215513	1.00096
TCGA-AJ-A2QL-11A	0.0947725	0	0.0766942	0.126903	0	0.375389	0	0	0.0254973	0	0.0567387	0.0161509	0.0159617	0	0.0102871	0.151753	0	0.0167383	0	0.0331141	0	0	0.317	0.0862881	1.06464
TCGA-AP-A1DM-01A	0.0944932	0	0.0291906	0.238934	0	0.190684	0.0736683	0.0708014	0.0289661	0	0.0279865	0.0352279	0	0.11361	0.0293848	0.0376015	0	0	0.029451	0	0	0	0	0.253439	0.993751
TCGA-BG-A0MS-01A	0.0297425	0	0.0400704	0.197893	0	0.180916	0	0.0388456	0.0601224	0	0	0.00904597	0.00635751	0.240978	0.0532067	0.0701794	0	0.00622405	0	0.0428749	0	0.0235434	0	0.303085	0.966909
TCGA-E6-A1LZ-01A	0.119053	0	0.0760081	0.201438	0	0.0523067	0.0842405	0.030139	0.0887185	0	0	0.0286904	0.0382865	0.0602633	0.081906	0.0764752	0	0.0428577	0.019617	0	0	0	0	0.266641	0.974512
TCGA-B5-A11E-01A	0.0288269	0	0.0492145	0.204678	0	0.14866	0.0552432	0.0987964	0.0808648	0	0.00645452	0.0464645	0.0177689	0.106959	0.0516396	0.0693696	0.0151513	0.00617027	0.0137393	0	0	0	0	0.249962	0.990693
TCGA-FI-A2F9-01A	0.110671	0	0	0.147446	0	0.146444	0	0.0153684	0.108223	0	0	0.077743	0.0543947	0.220573	0.00250965	0.102494	0.0091637	0	0	0	0.0049705	0	0.642	0.0437135	1.08642
TCGA-BG-A0YV-01A	0.213981	0	0.0185587	0.168709	0	0.0856334	0	0	0.039589	0	0.015965	0.0595674	0.00480062	0.0674043	0.0232676	0.124783	0.0355393	0.132095	0	0	0	0.0101062	0.727	0.0339061	1.07896
TCGA-AP-A1DR-01A	0	0.00528461	0.0281835	0.222175	0	0.0935523	0.0103617	0.0815841	0.0774661	0	0	0.0819375	0.0380266	0.0728111	0.00487368	0.0787513	0.0227621	0.0929498	0	0.0892802	0	0	0	0.235249	0.999448
TCGA-AP-A0LG-01A	0.0776497	0	0.0272685	0.100939	0	0.249328	0	0.0581537	0.0424306	0	0	0.0771312	0.0289969	0.112158	0.0343558	0.0266174	0.0764568	0.048582	0	0.0399327	0	0	0.094	0.128038	1.04018
TCGA-BG-A186-01A	0.0280563	0	0.168264	0.156612	0	0.218779	0	0.0234151	0.0819582	0	0.00703522	0	0.0396764	0.0685885	0.048056	0.0929983	0.0477208	0.0136632	0	0.00517703	0	0	0	0.26125	0.975142
TCGA-AX-A1CK-01A	0.253025	0	0.0915767	0.10175	0	0.175397	0	0.00161097	0.137288	0	0	0.0204146	0.0218968	0.16334	0.0187841	0	0	0.0133585	0	0.00155897	0	0	0.167	0.109842	1.04764
TCGA-AX-A2HC-01A	0.174806	0	0.0763531	0.0708267	0	0.193683	0	0.0610171	0.00211617	0	0	0.0348598	0.0516207	0	0.0591708	0.215026	0.060005	0	0	0	0.000516214	0	0.622	0.0462143	1.05884
TCGA-BG-A18C-01A	0.0849343	0	0.0305337	0.107755	0	0.170347	0	0.06251	0.0979568	0	0	0.0927963	0.0139772	0.037666	0.0291562	0.0768244	0	0.137439	0.0524823	0	0	0.00562179	0	0.22787	0.998265
TCGA-EY-A2OQ-01A	0.0230153	0	0	0.165993	0	0.136817	0	0.0447075	0.0535307	0	0	0.118447	0.0136884	0.138161	0.0726246	0.0957141	0.0747375	0	0.0625646	0	0	0	0	0.281026	0.977172
TCGA-DF-A2KR-01A	0.0327313	0	0.0995295	0.119769	0	0.215871	0	0.0426976	0.0482724	0	0	0.0720548	0.067256	0.0370893	0.0340385	0.103671	0.0401934	0.0515016	0.0025646	0	0	0.03276	0	0.245609	0.983435
TCGA-FI-A3PV-01A	0.117788	0	0.0220533	0.131452	0	0.1673	0	0.0696501	0.103765	0	0	0.085159	0.00509875	0.114241	0.0363634	0.0791014	0	0.0453067	0.0227224	0	0	0	0.565	0.0521774	1.07723
TCGA-BK-A0CA-01B	0.0636681	0	0.0286227	0.033408	0	0.425206	0	0.022011	0.000775827	0	0.0121921	0.00563037	0	0.0608817	0.0875399	0.18909	0.00349703	0.00602601	0	0	0.0327275	0.0287233	0.096	0.127734	1.04282
TCGA-AJ-A23M-01A	0.0911641	0	0.0622185	0.0544737	0	0.191672	0	0.0325568	0.0744228	0	0	0.0329176	0.00426662	0.105217	0.0573747	0.13567	0.148623	0	0.00942333	0	0	0	0	0.215249	0.993605
TCGA-A5-A0R7-01A	0.0490771	0	0.0807013	0.209913	0	0.239087	0.0283651	0.0363354	0.0781745	0	0.0108642	0	0.0253881	0.0685106	0.0490187	0.0440513	0.0271378	0.0533766	0	0	0	0	0	0.414568	0.910269
TCGA-BG-A0W2-01A	0.0490238	0	0.0090375	0.129714	0	0.170024	0	0.0469034	0.129885	0	0	0.0800325	0.0831522	0.089873	0.0460048	0.0740957	0.0410416	0	0.0447147	0	0.00649836	0	0	0.218004	1.00033
TCGA-PG-A5BC-01A	0.184372	0	0.0728276	0.0933148	0	0.267128	0.00635953	0.0964008	0.0167679	0.0142113	0	0.0342471	0	0.0127863	0.0354535	0.057132	0.00505376	0.0812812	0.0226645	0	0	0	0.219	0.0998397	1.0537
TCGA-5B-A90C-01A	0.13495	0	0.0674508	0.0779742	0	0.171647	0	0.09047	0.0466099	0	0	0.034136	0	0.092326	0.0542573	0.121805	0	0.106079	0.00229527	0	0	0	0	0.218388	0.996204
TCGA-A5-A0GU-01A	0.0334716	0	0.00834896	0.1736	0	0.163801	0	0.0442321	0.128488	0	0	0.0789722	0.00243907	0.126048	0.0567371	0.119373	0.0392187	1.26705e-05	0.0252578	0	0	0	0	0.295789	0.970577
TCGA-A5-A1OF-01A	0.0403372	0	0.0368731	0.237468	0	0	0.0122529	0.0986167	0.12577	0	0	0.067632	0.0254721	0.0854066	0.0838995	0.1106	0.0239968	0.0459008	0.00407916	0	0	0.00169474	0	0.524006	0.853081
TCGA-AX-A1CE-01A	0	0	0.0930778	0.111603	0	0.245435	0.00593143	0.0151541	0	0.0344386	0	0.0371308	0	0.13392	0.117181	0.108785	0.0163832	0	0.0809611	0	0	0	0	0.241046	0.990067
TCGA-EY-A215-01A	0.0428012	0	0.0171616	0.213777	0	0.133816	0.0624634	0.140694	0.123124	0	0	0.0763516	0.0214487	0.0614402	0.0265775	0.00467423	0	0.0393109	0.0363595	0	0	0	0	0.350845	0.949653
TCGA-EY-A1GT-01A	0.139578	0	0	0	0	0.318669	0	0.0303268	0.0252463	0	0	0.0547424	0.0432133	0.20735	0.0174901	0.063556	0	0.0679888	0.0318393	0	0	0	0.1	0.12671	1.03984
TCGA-AP-A0LI-01A	0.00251311	0.00898896	0.076431	0.311997	0	0.0121497	0.0198712	0.0630578	0.0791175	0	0	0.0992612	0.0136728	0.0452685	0.0830406	0.120096	0.00577514	0	0.0506166	0	0	0.00814258	0	0.53135	0.84773
TCGA-B5-A1MW-01A	0.0978007	0	0.0256107	0.0730239	0	0.278252	0	0.089529	0.0327476	0	0	0.0359677	0.00321271	0.0602784	0.0429937	0.132336	0.00155699	0.112308	0	0.0143825	0	0	0.28	0.0914784	1.05642
TCGA-AX-A0IW-01A	0.0914556	0	0.0182243	0.109232	0	0.1558	0	0.0554646	0.0733743	0	0	0.107823	0.0206677	0.0896181	0.0792805	0.145484	0	0.0264563	0.0271193	0	0	0	0	0.21931	1.00309
TCGA-EY-A2ON-01A	0	0	0	0.0688873	0	0.255374	0	0.0131906	0.0751885	0	0.0186846	0.0625865	0.0800779	0.0853777	0.117728	0.174571	0	0.0257202	5.43953e-05	0	0.00378963	0.0187694	0	0.223163	1.0064
TCGA-B5-A11G-01A	0.0749463	0	0.117086	0.248948	0	0.00840074	0.0411359	0.0613301	0.111793	0	0	0.0746571	0.0160334	0.0232628	0.0533376	0.108382	0	0.0143215	0.0463668	0	0	0	0	0.351772	0.938832
TCGA-QS-A5YR-01A	0	0.0082153	0.264774	0.138263	0	0.0562117	0	0.0236009	0.0754285	0	0.0190749	0.0620867	0.0261119	0.0751313	0.0196811	0.0870094	0.0447438	0.0100858	0	0	0	0.0895819	0	0.42211	0.906636
TCGA-BS-A0U5-01A	0.047124	0	0.0107115	0.231513	0	0.294752	0	0	0.0440164	0	0	0.0847753	0.0106792	0.0677617	0.0291702	0.0999232	0.0401488	0.0265961	0.0128291	0	0	0	0.093	0.128165	1.06118
TCGA-SL-A6J9-01A	0.0113658	0.00363353	0.098563	0.203947	0	0.0542072	0.0405121	0.0433886	0.0742859	0	0	0.0631031	0.0427317	0.0438317	0.0734708	0.17303	0.0230193	0.0251603	0.02403	0	0	0.00171938	0	0.53542	0.851819
TCGA-EO-A1Y7-01A	0.0391793	0	0.020624	0.223431	0	0.102972	0.0166495	0.0768112	0.0654057	0	0	0.10867	0.00182849	0.0576361	0.0436828	0.129623	0.0316331	0.0216772	0.0601771	0	0	0	0	0.296719	0.969937
TCGA-BS-A0UJ-01A	0.0144019	0	0.0361323	0.244237	0	0.0840988	0	0.0906927	0.15706	0	0	0.0744514	0.011236	0.0335853	0.0815508	0.129518	0.00890239	0.00292557	0.0312079	0	0	0	0	0.322092	0.961092
TCGA-AX-A1C8-01A	0.0183109	0	0.0248165	0.0466103	0	0.345287	0	0	0.0612038	0	0	0.13187	0	0.200511	0.0145155	0.074658	0	0.0793514	0.00286482	0	0	0	0.164	0.110829	1.06806
TCGA-DF-A2KY-01A	0.0385446	0	0.0585342	0.236027	0	0	0.0659141	0.0600396	0	0	0.00154454	0.0819344	0.0802974	0.0103821	0.117887	0.214742	0.00220756	0.0234204	0.00829111	0	0	0.000234773	0	0.460452	0.886849
TCGA-B5-A11L-01B	0.044523	0	0.149451	0.0763727	0	0.252678	0	0.0379071	0.0416378	0	0	0.0225046	0.0361356	0.111465	0.0481337	0.0167085	0.0823871	0.0228546	0	0.0430473	0.00271017	0.0114829	0	0.378085	0.92527
TCGA-EO-A1Y8-01A	0.0733817	0	0.000313955	0.0408205	0	0.239915	0	0.072169	0.0657512	0	0	0.19276	0.0162661	0.141316	0.0269261	0.0377389	0	0.0499878	0.0426541	0	0	0	0.005	0.181744	1.03705
TCGA-FI-A2F4-01A	0.00806386	0	0.0352509	0.223324	0	0.104913	0.00182558	0.0732193	0.0525502	0	0	0.101082	0.0293791	0.0456451	0.111995	0.13312	0.0085102	0.0162871	0.0500662	0	0.00476799	0	0	0.400299	0.919454
TCGA-AJ-A2QL-01A	0.00286496	0	0	0.0432396	0	0.246832	0	0.00268036	0.0612629	0	0.0670191	0.0639482	0.013227	0.0907623	0.0523659	0.164922	0.12724	0	0.0559036	0	0.00773234	0	0	0.464422	0.885037
TCGA-BS-A0VI-01A	0.029994	0	0.03292	0.0780866	0	0.176247	0	0	0.153387	0	0	0.0834057	0.00970963	0.27944	0	0.054306	0	0.0644177	0.0380855	0	0	0	0	0.25556	0.99068
TCGA-FL-A1YL-11A	0.0927135	0	0	0.169086	0	0.251909	0	0.00776679	0.0353261	0	0	0.0678937	0	0.0833869	0.0157747	0.0986212	0.0189002	0	0.158622	0	0	0	0	0.228863	0.998695
TCGA-AP-A0LF-01A	0.0125233	0	0.193602	0.220068	0	0.0579676	0.103051	0.0318311	0.0685456	0	0.0254564	0.026413	0.00840659	0.0966441	0.0420963	0.0593429	0	0.0117182	0.0263838	0	0.0152802	0.000669565	0	0.517428	0.863128
TCGA-EY-A549-01A	0.0219536	0	0.0558169	0.111144	0	0.176145	0	0.124562	0.083417	0	0	0.0750152	0.0174488	0.106669	0.051478	0.121428	0.0211897	0.0337341	0	0	0	0	0	0.247486	0.989252
TCGA-B5-A11U-01A	0.0739362	0	0.0228201	0.0691175	0	0.163864	0.0579624	0.0632426	0.040699	0	0	0.0544239	0.0128606	0.152434	0.0882283	0.0551773	0.0249416	0.00579637	0.080262	0	0	0.0342341	0	0.255705	0.978978
TCGA-B5-A11W-01A	0	0	0.135998	0.0395416	0	0.361856	0	0.0463812	0.111702	0	0.0203505	0.0273232	0.0225057	0.177908	0.0172878	0	0	0	0	0.0145329	0	0.0246132	0	0.237991	0.995605
TCGA-B5-A0JS-01A	0.00861125	0	0.0783311	0.125556	0	0.156362	0	0.00995265	0.092678	0	0	0.154038	0.0356323	0.109182	0.0169574	0.0806412	0.0365035	0.0133152	0.0822394	0	0	0	0	0.476223	0.878697
TCGA-AX-A06B-01A	0.0447491	0	0.100296	0.169657	0	0.138802	0	0.0689746	0.0645047	0	0	0.0828185	0.00493347	0.0649881	0.0408657	0.119186	0.0106412	0.0488267	0.0407573	0	0	0	0	0.344979	0.941582
TCGA-B5-A0JY-01A	0.098642	0	0.0556763	0.142414	0	0.209306	0.00805763	0.0716692	0.0153322	0	0	0.0324752	0.0148486	0.121706	0.0641817	0.116914	0.0134153	0	0.0353631	0	0	0	0	0.346521	0.940477
TCGA-D1-A3JP-01A	0.0447261	0	0.0489439	0.0786975	0	0.180582	0	0.0399764	0.080645	0.0380504	0	0.0312997	0.0287432	0.0441926	0.0702449	0.15168	0.0936126	0	0.0686061	0	0	0	0	0.41104	0.910849
TCGA-D1-A16V-01A	0.030293	0	0.113335	0.138073	0	0.173318	0.0177579	0.0570544	0.0603153	0	0	0.0425499	0.00136589	0.0659182	0.0815807	0.135922	0.00707126	0.0429518	0.0324933	0	0	0	0	0.353342	0.936992
TCGA-DF-A2KV-01A	0	0	0.0356767	0.121958	0	0.149132	0	0	0.105368	0	0	0.0804477	0.0289622	0.0927485	0.0414424	0.103865	0.104217	0.000887627	0	0	0	0.135295	0	0.412043	0.911441
TCGA-EY-A1GS-01A	0.058078	0	0.0225471	0.0406644	0	0.220958	0	0.0409209	0.066137	0	0.00433336	0.0672966	0.125035	0.0153985	0.100677	0.18962	0	0.0366774	0.0116567	0	0	0	0.092	0.128608	1.03823
TCGA-AP-A1E0-01A	0.10542	0	0	0.162346	0	0.240884	0.0222619	0.123766	0.000824731	0	0	0.0401959	0.00590241	0.0607375	0.088846	0.0494166	0.0577235	0	0.041675	0	0	0	0	0.248252	0.992157
TCGA-BS-A0UT-01A	0.0955004	0	0.0027018	0.135332	0	0.208683	0	0.0819013	0.0789877	0	0.0321025	0.0378614	0.0438009	0.097991	0.0452134	0.101171	0.0176831	0.0203774	0	0.000692871	0	0	0.212	0.101296	1.05569
TCGA-A5-A0GI-01A	0.0292968	0	0.0459904	0.246995	0	0.0875323	0	0.068791	0.166516	0	6.03523e-05	0.0235443	0.0343693	0.111039	0.0325162	0.090689	0.0601491	0.00251144	0	0	0	0	0	0.317491	0.957772
TCGA-BG-A0VX-01A	0.00940984	0	0	0.190195	0	0.199326	0.0898847	0.020509	0.101112	0	0	0.0495506	0.0896611	0.0302774	0.0641719	0.0708567	0.0566194	0.00342963	0.024997	0	0	0	0	0.366656	0.934334
TCGA-A5-A1OG-01A	0.0194966	0.00784928	0	0.213124	0	0	0.0276209	0.22952	0.0790163	0.0903026	0	0.0681983	0	0.0808288	0.132093	0.0443985	0	7.26822e-05	0	0	0.00747907	0	0	0.368853	0.946899
TCGA-D1-A0ZQ-01A	0.0846551	0	0.0236848	0.166597	0	0.327065	0	0.0120612	0	0	0	0.0278928	0.0231138	0.109043	0.0504426	0.112064	0	0	0.0633804	0	0	0	0.017	0.162914	1.0277
TCGA-D1-A174-01A	0.0780026	0	0.0918604	0.259913	0	0.0294439	0.00518994	0.0859561	0.0893162	0	0.000780794	0.060924	0.0204731	0.0790465	0.0767235	0.0718186	0.00564976	0	0.0449012	0	0	0	0	0.495149	0.86947
TCGA-EY-A1GK-01A	0.0526545	0	0.105036	0.210141	0	0.0788338	0.104231	0.0595174	0.0133862	0.000516381	0	0.0647976	0.00887737	0.0496035	0.0699958	0.100664	0.0171709	0	0.064574	0	0	0	0	0.481355	0.878203
TCGA-EY-A1GX-01A	0.151673	0	0.199758	0	0	0.28894	0	0.00150757	0.0255112	0	0	0.0368855	0.0354469	0.0484067	0	0.112483	0	0.0617058	0.0376826	0	0	0	0.98	-0.0300577	1.07557
TCGA-FI-A2EW-01A	0.112088	0	0.0409374	0.0880796	0	0.162168	0	0.0657956	0.0828174	0	0.0188133	0.0927258	0.0244009	0.0532405	0.0626079	0.111294	0	0.00163788	0.0833938	0	0	0	0.027	0.156807	1.02455
TCGA-D1-A17H-01A	0.0127611	0	0.0449227	0.220331	0	0.115699	0.0195601	0.0336898	0.132636	0	0	0.0446314	0.0242332	0.0543408	0.0923799	0.135974	0.0186133	0.036685	0.0135415	0	0	0	0	0.324471	0.95512
TCGA-FL-A3WE-11A	0.128287	0	0.000404659	0.127417	0	0.213249	0	0.0205669	0.0539599	0.0258328	0.00381951	0.117415	0.00256211	0.0128127	0.0216049	0.139266	0.01317	0	0.119633	0	0	0	0	0.210121	1.01194
TCGA-B5-A0K1-01A	0.0157139	0	0.0128199	0.11662	0	0.183848	0	0.011948	0.168713	0	0.0520904	0	0.0536688	0.171983	0.00411843	0	0	0.0173758	0	0.145774	0	0.0453258	0.403	0.0748151	1.073
TCGA-B5-A11N-01A	0.0318297	0	0.0992643	0.134531	0	0.20018	0	0.0582887	0.0685937	0	0.0133817	0.0330948	0.0374558	0.0813323	0.0876141	0.0794588	0.0174824	0.0533279	0	0.00416496	0	0	0	0.526303	0.854128
TCGA-AP-A0LJ-01A	0	0.00464692	0	0.206206	0	0.117194	0	0.00291778	0.147476	0	0	0.108085	0.0293745	0.122616	0.0143901	0.0615985	0.12248	0.00599638	0.0570188	0	0	0	0	0.329077	0.954631
TCGA-A5-A0GE-01A	0.0340485	0	0.0548596	0.149943	0	0.216954	0	0	0.147218	0	0	0.0803039	0.0020692	0.120234	0.0294644	0.0444425	0.0419652	0	0.0728172	0	0.00568089	0	0	0.304508	0.963641
TCGA-D1-A2G7-01A	0.0492576	0	0.00503311	0.0387094	0	0.36632	0	0.0714896	0.0111708	0	0	0.0912326	0.00752676	0.0236006	0.0710117	0.0968082	0	0.10339	0.0644496	0	0	0	0.359	0.0809239	1.07255
TCGA-AJ-A3NE-11A	0.0421738	0	0	0.145656	0	0.275863	0	0.00373712	0.0466105	0	0.000846534	0.0659537	0.0474634	0.0113288	0.0598117	0.0712683	0.0194328	0.080171	0.117244	0	0	0.0124395	0	0.256841	0.986082
TCGA-B5-A121-01A	0.0819577	0	0	0.202269	0	0.32893	0	0.00556975	0.067445	0	0	0.0494105	0.00372302	0.0803955	0.0101865	0.0947675	0.0374404	0.0220604	0.0158453	0	0	0	0.002	0.189104	1.02915
TCGA-BG-A0M0-01A	0.123916	0	0.0280952	0.195747	0	0.173758	0	0.00961792	0.106326	0	0	0.094951	0.0204894	0.00359773	0	0.149818	0	0.0642112	0.0294733	0	0	0	0.939	-0.0070133	1.10783
TCGA-A5-A0R9-01A	0	0	0.0376419	0.215638	0	0.130774	0	0.00716413	0.111395	0	0	0.0834627	0.0707121	0.07484	0.0773818	0.135389	0.0189601	0	0.0285408	0	0.00810042	0	0	0.337448	0.948714
TCGA-BK-A6W4-01A	0.0571712	0	0	0.140184	0	0.284987	0	0	0.0295569	0	0	0.0903785	0.0160855	0.0623105	0.0197403	0.0996907	0.0884821	0.00390423	0.0777581	0	0	0.029751	0.042	0.146614	1.03405
TCGA-A5-A0GH-01A	0.0699354	0	0.0703092	0.28823	0	0.11456	0.0581473	0.0801673	0.0577034	0	0.00121513	0.0274503	0.00776657	0.055562	0.0316263	0.104868	0	0.0280456	0	0.00441335	0	0	0.023	0.15987	1.03224
TCGA-A5-A2K2-01A	0.00511334	0	0.01719	0.0310368	0	0.175255	0	0.0294529	0.0892883	0	0	0.174195	0.0057915	0.128527	0.0181531	0.0988719	0	0.0818548	0.132345	0	0.0129249	0	0.129	0.120476	1.05272
TCGA-AX-A0IZ-11A	0.0762664	0	0	0.0770621	0	0.202495	0	0	0	0.0194496	0	0.0500139	0.0407115	0	0.036098	0.178153	0.0540213	0	0.265729	0	0	0	0	0.284049	0.969171
TCGA-BK-A13B-01A	0.0301584	0	0.054384	0.124715	0	0.175243	0	0.0950858	0.0379188	0	0.00764142	0.00972373	0.138283	0.038163	0.0495389	0.0843738	0.0475399	0.0554415	0.05179	0	0	0	0	0.223805	0.989152
TCGA-AP-A05N-01A	0.114657	0	0.108114	0.0615264	0	0.204846	0.0108501	0.0196416	0.0524346	0	0	0.00970216	0	0.243499	0.00695525	0.0835249	0	0.0671749	0.0167004	0.000374504	0	0	0.001	0.208157	1.00089
TCGA-A5-A0G5-01A	0.0239613	0	0.10833	0.229369	0	0.0076887	0.0425653	0.0819603	0.0740181	0	0	0.0793414	0.0230949	0.0514362	0.0725339	0.129555	0.0180362	0.0212729	0.0272978	0	0.00177759	0.00776139	0	0.576809	0.829164
TCGA-BK-A139-01A	0.0213163	0	0.00109081	0.0494169	0	0.260922	0.00657855	0.023285	0.0117673	0	0.00369465	0.0342913	0.0131721	0.163351	0.0989516	0.194051	0.0369983	0.0148385	0.028596	0	0	0.0376796	0	0.478417	0.877435
TCGA-AX-A3FV-01A	0	0.00326371	0.0148544	0.0963432	0	0.170353	0	0.102781	0.0647671	0	0.0184399	0.00242666	0.0248774	0.160168	0.00958717	0.141963	0	0	0.186326	0	0	0.00385067	0.074	0.135134	1.03439
TCGA-PG-A6IB-01A	0.0134198	0	0.0467749	0.290797	0	0.00802432	0.0543827	0.0692277	0.0332044	0	0	0.0734413	0.0431013	0.0597858	0.07785	0.159145	0.0433092	0	0.027537	0	0	0	0	0.582036	0.822669
TCGA-AJ-A3BD-01A	0.015166	0	0.0702206	0.204163	0	0.0443255	0.0366314	0.0945287	0.0470535	0	0	0.0943341	0.0218545	0.0578813	0.0926729	0.145356	0.0180044	0.0275049	0.026257	0	0	0.0040452	0	0.360742	0.936253
TCGA-D1-A16J-01A	0.167347	0	0.121114	0.204553	0	0.0459025	0	0.000613091	0.115922	0	0	0.00772256	0.0371371	0.129126	0.0749941	0.0517195	0.022822	0	0	0.0210267	0	0	0	0.382177	0.92361
TCGA-EO-A3AS-01A	0.0840427	0	0.217634	0.0280761	0	0.178026	0	0.0021292	0.0594105	0	0	0.069325	0	0.131769	0.0828551	0.0876736	0.0129731	0.0390888	0.00645653	0	0.000540223	0	0	0.244114	0.981027
TCGA-EY-A1GE-01A	0.0185692	0	0.0323977	0.00552134	0	0.40323	0	0.0678747	0.0276283	0.00403295	0	0.047202	0.00447121	0.139511	0.0347637	0.125341	0.00723146	0.0261324	0.0413998	0	0.0146933	0	0	0.33763	0.947391
TCGA-A5-A0R6-01A	0.0949569	0	0.00664889	0.270189	0	0.20487	0	0.0383543	0.112164	0	0	0.0695847	0.0226909	0.0334268	0.0328898	0.044517	0	0.0132014	0.0565068	0	0	0	0	0.230593	1.01437
TCGA-BG-A3PP-11A	0.100629	0	0.115042	0.13441	0	0.288015	0	0.0157366	0.000480259	0.00169088	0	0.0647802	0.078291	0	0.0182397	0.178363	0	0	0.00432215	0	0	0	0.254	0.0943755	1.05002
TCGA-EO-A3AU-01A	0.0651554	0	0.0209574	0.109668	0	0.271588	0.0439094	0.135923	0.0090779	0	0	0.0299974	0.0225773	0.109073	0.0439706	0.0412925	0	0.0963724	0	0	0.000438065	0	0	0.344829	0.945646
TCGA-EC-A1NJ-01A	0.0705634	0	0.152348	0.118121	0	0.214267	0.00141201	0.0205381	0.0810081	0.0167369	0	0.0556992	0	0.0567043	0.0831593	0.0626999	0.024063	0.00854799	0.0341316	0	0	0	0	0.458225	0.888732
TCGA-AX-A0J0-01A	0.0286887	0	0.0547097	0.136262	0	0.124758	0.0638568	0.10757	0.0244403	0	0	0.0667251	0.0315922	0.117659	0.094332	0.0988772	0.0465979	0	0	0	0.00393135	0	0	0.269387	0.976882
TCGA-AJ-A3QS-01A	0.0701513	0	0.0859725	0.119139	0	0.159297	0.0508037	0.0383082	0.0452457	0.0351302	0	0.0413448	0	0.0526955	0.0796555	0.0864962	0.037209	0.0170815	0.0554818	0	0	0.0259883	0	0.398319	0.916382
TCGA-D1-A17D-01A	0.00137371	0	0.0288372	0.171376	0	0.141743	0	0.0142507	0.166666	0	0	0.0497338	0.0384597	0.12005	0.0386771	0.0521043	0.0835789	0	0	0.0363605	0	0.0567902	0	0.335768	0.947907
TCGA-B5-A3FC-01A	0.0119044	0.00322162	0.154432	0.161215	0	0.0964742	0.0537743	0.0173131	0.0432111	0	0	0.103503	0.0118909	0.0386934	0.0529912	0.183442	0.0291867	0	0.0387462	0	0	0	0	0.493316	0.872787
TCGA-FI-A2D2-01A	0.0475711	0	0	0.0513842	0	0.307265	0	0.0481877	0.0216729	0	0.00879458	0.0652576	0.116447	0.0555871	0.0353002	0.12979	0.0162555	0.0889052	0.00758145	0	0	0	0.009	0.171796	1.0205
TCGA-A5-A0GX-01A	0.0122185	0	0.0182665	0.361013	0	0	0	0.0365194	0.148315	0	0	0.0926996	0.0362283	0.0751258	0.0615167	0.101084	0.0234281	0	0.0335853	0	0	0	0	0.313479	0.969075
TCGA-BG-A0M7-01A	0.0133346	0	0.098289	0.198406	0	0.0855316	0	0	0.110612	0	0	0.048315	0	0.170368	0.0505903	0.0991971	0.0606664	0.0425475	0	0.00519821	0	0.0169442	0	0.360334	0.934931
TCGA-BG-A0VW-01A	0.0100472	0.00711904	0	0.0932013	0	0.160903	0	0	0.0889727	0.0246926	0	0.106514	0.0281433	0.151735	0.0871839	0.101051	0.0619357	0	0.0576254	0	0	0.0208757	0	0.396117	0.919742
TCGA-AX-A2HF-01A	0.0230347	0	0.020058	0.214885	0	0.146728	0	0.0886698	0.0613609	0	0	0.0882207	0.00260284	0.123386	0.0850807	0.105776	0	0	0.0374175	0	0	0.00277948	0	0.296289	0.973646
TCGA-AX-A0IU-01A	0.161335	0	0.114923	0.107323	0	0.270638	0	0.0503889	0.0470672	0	0	0.0892142	0.0235538	0.0332871	0.0180372	0.0322494	0	0.0438993	0.00808411	0	0	0	0.033	0.152305	1.03438
TCGA-A5-A0R8-01A	0.0213001	0	0.0772638	0.151404	0	0.203093	0	0.0305349	0.0782221	0	0	0.0576738	0.0111561	0.00965768	0.0600902	0.131552	0.0406774	0.0258697	0.0367158	0	0	0.0647898	0	0.365	0.932184
TCGA-DI-A2QU-01A	0.0912194	0	0.0280187	0.193719	0	0.0477983	0	0	0.142412	0	0	0	0.0455953	0.194514	0.0552871	0.0565841	0	0.0325516	0.108189	0	0.0041121	0	0.063	0.137336	1.02819
TCGA-D1-A15W-01A	0	0.00510755	0.0705485	0.0815454	0	0.194088	0	0	0.109496	0	0	0.112176	0.0162587	0.161286	0.0616466	0.0791664	0	0.0384821	0.0222937	0	0	0.0479044	0	0.294088	0.968664
TCGA-B5-A0JN-01A	0.143601	0	0.015364	0.0506382	0	0.228845	0	0.0916087	0.0193709	0	0.0519761	0.0690647	0.0159867	0.0478652	0.0430184	0.116739	0	0.0931325	0.00646526	0	0	0.00632424	0.759	0.0292559	1.08351
TCGA-B5-A11O-01A	0	0	0.0259423	0.0971219	0	0.292456	0	0.0126007	0.0948449	0	0.0020483	0.021256	0.0209904	0.0549275	0.0269441	0.0893983	0.114812	0.029	0	0.0107944	0	0.106864	0	0.355807	0.937936
TCGA-EY-A548-01A	0.00275232	0	0.00602916	0.147521	0	0.0852078	0	0.0112947	0.076177	0.078758	0	0.0479209	0.00955095	0.118776	0.0678599	0.247356	0.0520034	0	0.0487928	0	0	0	0	0.367233	0.933957
TCGA-B5-A11S-01A	0.0571185	0	0.00385785	0.0634039	0	0.2408	0	0.027379	0.0564609	0	0	0.08461	0.0202171	0.147083	0.0435862	0.126664	0.0600326	0	0.0687866	0	0	0	0	0.236579	0.990611
TCGA-AX-A1CP-01A	0.0189958	0	0	0.0554952	0	0.287958	0	0.0858775	0	0	0	0.0973892	0.00918111	0.154331	0.0756866	0.05146	0.0047819	0.0242329	0.128656	0	0.00595548	0	0.003	0.187166	1.01942
TCGA-BK-A0CC-01A	0.0850013	0	0.0674441	0.031653	0	0.170513	0.00431064	0.0624131	0	0	0.00965026	0	0.0561378	0.233887	0.00850665	0.0103181	0	0.0208807	0	0.0985496	0.0196753	0.121059	0.007	0.175825	1.02151
TCGA-DI-A1BU-01A	0.00913837	0	0	0.280097	0	0.0475487	0.0521938	0.0805884	0.0416643	0	0	0.102784	0.00632806	0.0740828	0.107081	0.12055	0.0312605	0	0.0466843	0	0	0	0	0.393751	0.924924
TCGA-AP-A1DP-01A	0	0.0370195	0.00239867	0.0132385	0	0.452753	0	0.0199092	0	0	0.0365714	0	0	0.21002	0.0013419	0.0838516	0.00668959	0.0880307	0.0390653	0	0.0091116	0	0.15	0.115629	1.05531
TCGA-AX-A06F-01A	0	0	0	0.223528	0	0.0890298	0.0271562	0.0531443	0.0311884	0	0	0.114568	0	0.122721	0.110679	0.153243	0.025732	0	0.0402571	0	0.00875325	0	0	0.458252	0.889088
TCGA-B5-A3FH-01A	0	0	0.0731039	0.0430158	0	0.248546	0	0.0339246	0.0900949	0	0.0130082	0.0169301	0.0438643	0.219177	0.0763318	0.059423	0.0520588	0	0	0.0201702	0	0.0103518	0	0.333985	0.947694
TCGA-QF-A5YT-01A	0.123364	0	0.107128	0.172892	0	0.0483486	0	0.0349057	0.00414138	0	0.0145023	0.0805108	0.0168116	0.0540034	0.0485685	0.0968077	0.0547891	0.0691351	0.0740928	0	0	0	0.117	0.123325	1.02847
TCGA-B5-A1N2-01A	0.0833029	0	0.0661056	0.183827	0	0	0	0.0419302	0.13543	0	0	0.0712011	0.030212	0.0863399	0.113961	0.100099	0	0.0416182	0.0459745	0	0	0	0	0.275574	0.9748
TCGA-BK-A0CB-11A	0.0529554	0	0	0.0315857	0	0.33352	0	0.0104046	0	0	0	0.0914116	0.130469	0.0108984	0.0543783	0.106809	0.0226867	0	0.150137	0	0.00474349	0	0	0.222126	0.996151
TCGA-EY-A1GD-01A	0.114046	0	0.0550038	0.109542	0	0.254682	0	0.0975104	0.0297076	0	0.0206571	0.0120746	0.0288798	0.0930772	0.0432042	0.0558979	0	0.0275131	0.022306	0	0.035898	0	0.061	0.138615	1.03112
TCGA-AX-A2H8-01A	0.0878859	0	0.00385522	0.0732826	0	0.244706	0	0.0625	0.0513065	0	0	0.0210948	0.0193582	0.10451	0.04469	0.13294	0.0408473	0.11214	0	0	0	0.000883264	0	0.266052	0.978686
TCGA-BG-A0VT-01A	0.12416	0	0.00932753	0.099951	0	0.305649	0	0.00641418	0.106878	0	0	0.0322749	0	0.125074	0.0287481	0.0790922	0.0490004	0.00290614	0.0305249	0	0	0	0	0.222115	1.00102
TCGA-AX-A2H7-01A	0.0566398	0	0.0608727	0.146811	0	0.132567	0	0.00190857	0.139662	0	0	0.0579097	0	0.144846	0.0329803	0.135873	0.0712949	0.0186354	0	0	0	0	0.001	0.20847	1.00298
TCGA-A5-A0VP-01A	0.0771751	0	0.0405225	0	0	0.37586	0	0.0605855	0.020629	0	0.0124473	0.0799605	0.0224394	0.10118	0.0418662	0.0415847	0	0.0400917	0.0269057	0	0	0.0587519	0.001	0.207734	1.0064
TCGA-AJ-A3NC-11A	0.0883216	0	0.0419125	0.131271	0	0.227426	0	0	0	0	0	0.0526796	0.0470033	0	0.0597847	0.174993	0	0	0.169163	0	0	0.00744611	0	0.257989	0.977814
TCGA-D1-A17Q-01A	0.0300292	0	0.1961	0.209441	0	0.0723612	0	0.0418799	0.110111	0	0	0.0750383	0.0155049	0.0926311	0.0386081	0.0424191	0.0141588	0	0.061717	0	0	0	0.168	0.109079	1.03956
TCGA-DI-A2QY-01A	0.11006	0	0	0.137787	0	0.148591	0	0.114943	0.0656704	0	0	0.116049	0.0079847	0.0885896	0.0431255	0.0779018	0	0.0320448	0.0572532	0	0	0	0.354	0.0817889	1.06971
TCGA-AP-A1DO-01A	0.136204	0	0.00950915	0.362958	0	0.026081	0.0899483	0.118171	0.0692746	0	0	0.0613417	0.00483168	0.025124	0.0276569	0.0277817	0.000903486	0.0334138	0	0	0	0.00679965	0.001	0.196621	1.03632
TCGA-BG-A0LW-01A	0.0546939	0	0.0080575	0.11287	0	0.181037	0	0.0522572	0.100639	0	0.0362094	0.0524394	0.0200003	0.169668	0.0452164	0.115041	0	0	0.0450121	0	0	0.00685867	0.017	0.164665	1.02663
TCGA-D1-A161-01A	0.0273176	0	0.039037	0.0635085	0	0.23476	0	0.0284806	0.130018	0.0250741	0	0.108011	0.0327129	0.128135	0.0407506	0.0374738	0.034785	0.0385075	0.0310618	0	0.000366408	0	0	0.280605	0.976178
TCGA-DF-A2KN-01A	0.058417	0	0.0249286	0.153494	0	0.158816	0.0498841	0	0.0337273	0.022049	0	0.031304	0.018381	0.107214	0.0849087	0.180417	0.0654353	0.00485086	0.0061733	0	0	0	0	0.527113	0.853905
TCGA-B5-A1MV-01A	0.00934137	0	0	0.185403	0	0.0902594	0	0.0266671	0.0457394	0	0	0.0700004	0	0.169102	0.0426355	0.0784274	0.0604282	0.032069	0	0.0571896	0	0.132738	0	0.259612	0.990382
TCGA-D1-A2G5-01A	0.0205371	0	0.00684572	0.069951	0	0.219601	0	0.0330701	0	0	0	0.114746	0.0188937	0.262478	0.0174214	0.0401876	0	0.149754	0.0465148	0	0	0	0.168	0.10927	1.06533
TCGA-D1-A165-01A	0.148544	0	0.0585896	0.0508258	0	0.197963	0	0.0134217	0.100525	0	0	0.138898	0.00581707	0.0927416	0.0367869	0.055564	0.0648708	0.00549799	0.0299548	0	0	0	0.45	0.0694603	1.06569
TCGA-EY-A212-01A	0.182191	0	0	0.0059423	0	0.215051	0	0.0411459	0.105996	0	0.0109642	0.0353086	0	0.0616629	0.0287486	0.181497	0	0.12054	0	0.010953	0	0	0.041	0.148204	1.02862
TCGA-AJ-A5DV-01A	0.00275147	0	0.163673	0.00192819	0	0.203255	0	0.0345079	0.0696361	0	0	0.0146626	0	0.0673368	0.0292891	0.0574459	0.16663	0.0470092	0	0.0304192	0.0189358	0.0925202	0	0.322746	0.947345
TCGA-EY-A1GP-01A	0.058288	0	0.171711	0.151512	0	0.0736325	0.0257388	0.0858673	0.0248258	0	0.0260777	0.0320946	0.0031256	0.0389253	0.0392097	0.110977	0	0.0698887	0.0881263	0	0	0	0	0.29625	0.957681
TCGA-BG-A0W1-01A	0	0.00279988	0.0425868	0.0863461	0	0.230333	0	0.0253887	0.11378	0	0	0.148602	0.0302784	0.0404245	0.0383343	0.176663	0	0	0.0644626	0	0	0	0.001	0.20559	1.01505
TCGA-BG-A2AD-01A	0.0547409	0	0.015598	0.0781634	0	0.24951	0	0.10104	0.0474613	0	0.07182	0	0.0064308	0.140496	0.0197453	0.105267	0	0.0751936	0	0.0345342	0	0	0.88	0.00697665	1.09246
TCGA-FL-A1YF-11A	0.0612336	0	0.071402	0.190377	0	0.152669	0	0.0381833	0.0701635	0	0.0439578	0.119944	0.0220923	0.0670571	0.00945413	0.0380792	0	0.0211256	0.0942618	0	0	0	0	0.481621	0.87557
TCGA-BG-A3PP-01A	0	0	0.0286251	0.182149	0	0.238857	0	0.0465629	0.0150475	0	0	0	0.0263947	0.117055	0.118081	0.198712	0.00452126	0	0.0158254	0	0.00816974	0	0	0.235321	0.999746
TCGA-AP-A0LT-01A	0	0	0.00877088	0.257062	0	0.0962581	0.0630724	0.149094	0.0406693	0	0.00850776	0.0503912	0.0261466	0.172015	0.0510725	0.071875	0.00506591	0	0	0	0	0	0	0.245827	1.00091
TCGA-BG-A0RY-01A	0	0.0049759	0	0.0184238	0	0.231379	0	0.0126889	0.0556064	0	0	0.0563796	0.107299	0.0829221	0.00428464	0.133712	0.160748	0.0843228	0.0131217	0.0134517	0	0.020684	0	0.267835	0.975559
TCGA-BS-A0TE-01A	0.0461823	0	0	0.158982	0	0.223418	0	0.0818526	0.0371875	0	0	0.0807653	0.0424224	0.126639	0.0745319	0.0549458	0	0.0730723	0	0	0	0	0	0.297142	0.97362
TCGA-BS-A0V7-01A	0.0485466	0	0.0439952	0.29348	0	0.173548	0.018873	0.0286882	0.0936376	0.00817538	0	0.0262878	0.0154031	0.0380198	0.0220639	0.172617	0.012668	0.00399658	0	0	0	0	0	0.414984	0.911732
TCGA-BK-A56F-01A	0.044748	0	0.00317522	0.10926	0	0.294384	0	0.00683882	0.0490192	0	0	0.0763895	0.0735693	0.0552488	0.0560174	0.134203	0.0528633	0	0.0442827	0	0	0	0	0.220022	1.00013
TCGA-BK-A26L-01A	0.0831161	0	0	0	0	0.29204	0.0512723	0.0319721	0.00985762	0.00244583	0	0.013498	0.0264444	0.189227	0.0516586	0.194373	0	0.0242814	0.0298136	0	0	0	0.029	0.154422	1.02733
TCGA-SL-A6JA-01A	0.0729815	0	0.0869039	0.104409	0	0.0954467	0	0.188608	0.0113848	0	0	0.0903162	0.0781963	0.0186824	0.0169485	0.0760148	0.0218452	0.105722	0.0236464	0	0.00889364	0	0.639	0.0442161	1.06434
TCGA-D1-A17A-01A	0.0878422	0	0.0256557	0.174076	0	0.133788	0	0.087899	0.0346636	0	0.0244298	0.0810964	0.00982928	0.104138	0.0146697	0.0852147	0.0455358	0.0539616	0	0.0042522	0	0.032948	0	0.252044	0.987714
TCGA-BK-A4ZD-01A	0.0986742	0	0.00310164	0.0676966	0	0.20841	0	0.0335619	0.058986	0	0	0.0600121	0	0.12897	0.0352589	0.180001	0.0273139	0.0407917	0.0572218	0	0	0	0.682	0.0390249	1.07028
TCGA-BK-A139-01C	0.0513838	0	0	0	0	0.359844	0	0	0	0.000351043	0.0256848	0	0	0.110933	0.0296316	0.170107	0	0.0750648	0.0245909	0.0241078	0.037556	0.0907455	0	0.242394	0.988783
TCGA-AX-A05Y-01A	0.00552365	0	0	0.183363	0	0.221684	0	0.00233267	0.104162	0	0	0.0483784	0.0775898	0.262087	0.0211888	0	0.0572568	0	0	0	0.0164334	0	0.24	0.0965826	1.07115
TCGA-A5-A2K7-01A	0	0	0	0.108412	0	0.231934	0	0.0676484	0.0752403	0	0.0178522	0	0.0221193	0.111462	0.0432215	0.0926832	0.0563916	0.0728273	0	0.0847057	0	0.0155022	0	0.226137	0.997634
TCGA-D1-A0ZP-01A	0.107136	0	0	0.102321	0	0.158377	0	0.0708551	0.0930667	0	0	0.0457836	0.000881547	0.136308	0.0815826	0.162477	0.01672	0.0244919	0	0	0	0	0.043	0.145805	1.0348
TCGA-AJ-A3BF-01A	0.0932625	0	0.0129048	0.135804	0	0.172997	0	0.0938482	0.0776721	0	0	0.066913	0.0486593	0.0721607	0.0668342	0.0689989	0	0.0401316	0.0498142	0	0	0	0.018	0.161461	1.02651
TCGA-BS-A0UF-01A	0.0107448	0	0.152757	0.200804	0	0.0693704	0.0233609	0.0406957	0.0906108	0	0	0.0437141	0.0192803	0.0726213	0.0990478	0.137584	0.0235092	0	0.0159002	0	0	0	0	0.510389	0.864031
TCGA-BS-A0U9-01B	0.0242065	0	0.0668662	0.134594	0	0.17499	0	0	0.0902988	0	0	0.0863558	0.0201996	0.164955	0	0	0	0.160493	0.0656768	0	0	0.0113641	0.53	0.0582555	1.07234
TCGA-AP-A05A-01A	0.0825516	0	0	0.0326058	0	0.175825	0	0.108668	0.0375602	0	0	0.036002	0	0.224019	0	0	0.0638866	0.21166	0.0272221	0	0	0	0.227	0.0983409	1.0607
TCGA-EO-A3B0-01A	0	0	0.109705	0.182452	0	0	0.0151736	0.0658408	0.0608755	0	0	0.0572445	0.00962109	0.172172	0.0723687	0.151107	0.0402226	0	0.0632176	0	0	0	0	0.439383	0.897758
TCGA-D1-A175-01A	0.149009	0	0.0586311	0.134568	0	0.22682	0.0279325	0.0649428	0.0513037	0	0.0197773	0.0204553	0.00754215	0.0488888	0.0665964	0.0873709	0.00998639	0.00618443	0.0199915	0	0	0	0.017	0.163277	1.02362
TCGA-AX-A3G4-01A	0.0513049	0	0.132755	0.0829013	0	0.259941	0	0.00649127	0.0596744	0	0	0.0653071	0.0186451	0.0824351	0.0305739	0.100603	0	0.0554924	0.0538757	0	0	0	0.142	0.117777	1.03239
TCGA-BS-A0TA-01A	0.0323338	0	0.0175524	0.332747	0	0	0.0600143	0.132629	0.0420507	0	0	0.111042	0.023636	0.0185204	0.0696965	0.103084	0.00131421	0.00920022	0.0436253	0	0.00166998	0.00088294	0	0.568235	0.823521
TCGA-B5-A0K3-01A	0	0.0114677	0.0312829	0.180074	0	0.0583795	0	0.0611753	0.110833	0	0.0107412	0.0508223	0.0297804	0.129897	0.0361917	0.188836	0.0386809	0.0312379	0	0.0173806	0	0.01322	0	0.234325	0.993335
TCGA-B5-A3S1-01A	0.0692905	0	0.0590869	0.0697357	0	0.254976	0.0200523	0.124141	0	0	0	0.049169	0	0.104567	0.100877	0.118585	0.0261894	0.00124336	0	0	0	0.00208639	0	0.262521	0.981101
TCGA-FL-A1YT-11A	0.0881499	0	0	0.176722	0	0.248512	0	0.00270271	0.0709388	0	0	0.067902	0.0220299	0	0.0228012	0.163234	0.0362058	0	0.100802	0	0	0	0	0.21071	1.00684
TCGA-KJ-A3U4-01A	0.0564295	0	0.0714889	0.0366533	0	0.257527	0	0.0250132	0.041531	0.0333566	0	0.0736847	0.000961942	0.107312	0.107272	0.0964133	0.0158075	0.0176199	0.0589292	0	0	0	0	0.353814	0.938104
TCGA-EO-A3B1-01A	0.0526018	0	0.0536724	0.126885	0	0.238417	0	0.0221681	0.0527715	0	0	0.0449234	0.0329173	0.132825	0.0454278	0.11055	0.0248003	0.0161604	0.03	0	0	0.0158804	0	0.440805	0.896921
TCGA-EY-A2OO-01A	0.068662	0	0.0426734	0.0366471	0	0.157107	0	0.120405	0.0387642	0	0	0	0	0.0823612	0	0.158163	0.0359024	0.139433	0.0725387	0	0.0157746	0.0315687	0.814	0.0207203	1.06588
TCGA-AJ-A3I9-01A	0.0700896	0	0	0.0466349	0	0.205158	0	0.0133625	0.113057	0	0	0.113519	0.0120729	0.0829794	0.0274835	0.209989	0	0.0402232	0.0654313	0	0	0	0.147	0.116079	1.04529
TCGA-B5-A0KB-01B	0.0359773	0.000387013	0.0509099	0.0942255	0	0.122376	0	0.0192447	0.0988426	0	0.00822005	0.0385525	0.0222584	0.115376	0.0218021	0.140602	0.0135833	0.123341	0	0.00626082	0	0.0880405	0	0.479859	0.877947
TCGA-AP-A1DK-01A	0.102828	0	0.100687	0.224468	0	0.0876272	0.0655486	0.0694365	0.0645395	0	0	0.0592197	0.00342886	0.0449038	0.0658632	0.0467269	0.0123202	0	0.0524031	0	0	0	0	0.473713	0.880521
TCGA-D1-A177-01A	0.0498298	0	0.1473	0.179313	0	0.119041	0	0.0447072	0.0733714	0	0.0655234	0.003962	0.0267616	0.0756036	0.0525616	0.101541	0.0301063	0.0219988	0	0.00837982	0	0	0.511	0.0614253	1.05559
TCGA-BG-A0M3-01A	0.0649745	0	0.0340211	0.0878096	0	0.260237	0	0.0270579	0.0455186	0	0	0.0912364	0	0.118962	0.0412158	0.155799	0.0351733	0	0.031778	0	0	0.00621628	0.032	0.152599	1.02965
TCGA-BS-A0UV-01A	0.00872052	0	0.04026	0.289309	0	0	0.069667	0.115425	0.0337494	0	0	0.0589892	0.0244051	0.141009	0.0480672	0.0798399	0.0374218	0.0306342	0	0.00427203	0.00204828	0.0161828	0	0.266373	0.982275
TCGA-D1-A16Y-01A	0.0671075	0	0.0121002	0.222209	0	0.0677345	0	0.0494085	0.260916	0	0.00901096	0.0800081	0.0335534	0.07434	0.0590345	0.00484879	0.0165352	0	0.0431933	0	0	0	0.129	0.120514	1.06572
TCGA-AJ-A3BI-01A	0	0.000780664	0.0166115	0.23992	0	0.0291425	0	0.00407452	0.102065	0	0	0.12053	0	0.0389864	0.0598842	0.22505	0.0119618	0.0768537	0.0741392	0	0	0	0	0.437357	0.89958
TCGA-EY-A1GF-01A	0.0204458	0	0	0.100762	0	0.28794	0	0.133812	0	0.0273327	0	0.0203119	0.0100061	0.152893	0.0755495	0.108121	0	0.0210966	0	0.0352881	0.00644138	0	0	0.299299	0.970161
TCGA-D1-A17U-01A	0.0161468	0	0.0621927	0.122327	0	0.17132	0	0.0109457	0.0884584	0	0	0.0794962	0.0523	0.152801	0.0327665	0.119496	0.0506603	0.0313803	0.00970866	0	0	0	0	0.277224	0.97272
TCGA-E6-A1M0-11A	0.138592	0	0.084778	0.0799646	0	0.303749	0	0	0	0	0	0.0889102	0.0707691	0	0.00935666	0.161705	0.00186211	0	0.0603126	0	0	0	0.796	0.023563	1.07555
TCGA-D1-A0ZZ-01A	0.0896074	0	0	0.0558469	0	0.17551	0	0.0690572	0.120945	0	0	0.083204	0.0157664	0.130696	0.00246277	0.110276	0	0.0478588	0.0987687	0	0	0	0.587	0.049598	1.06836
TCGA-FL-A1YQ-11A	0.0812939	0	0.0545207	0.194907	0	0.164424	0	0.0625767	0.029462	0.00659264	0	0.103499	0.0141776	0.021024	0.065287	0.0905698	0.0435625	0	0.0681027	0	0	0	0	0.251577	0.989176
TCGA-A5-A0GD-01A	0.0311306	0	0	0.0332961	0	0.233196	0	0.0186135	0.169204	0	0.063689	0.018444	0.0452755	0.0187246	0.0773708	0.153572	0.137483	0	0	0	0	0	0	0.323622	0.952258
TCGA-AP-A05J-01A	0.167603	0	0	0.183799	0	0.0508378	0	0.0518408	0.114868	0	0	0.130117	0.0138064	0.122671	0.0648008	0.0527066	0.00805847	0	0.0388911	0	0	0	0.327	0.0850058	1.07324
TCGA-4E-A92E-01A	0.0536741	0	0.0258401	0.185343	0	0.1403	0.0733804	0.0943412	0.0282007	0	0.00185663	0.0355266	0.0588102	0.113938	0.0736267	0.0775175	0	0.00791648	0.0267307	0	0	0.00299779	0	0.330245	0.949152
TCGA-BG-A18A-01A	0.104257	0	0.0938758	0.197996	0	0.145816	0	0	0.115145	0	0.0328311	0.0831725	0.0212635	0.043201	0.045521	0.0778249	0.000909043	0	0.0368498	0	0	0.00133668	0.001	0.205861	1.01097
TCGA-FL-A1YG-11A	0.156989	0	0.0170228	0.075282	0	0.257688	0	0	0.0259173	0	0	0.0649473	0.0159546	0	0.0111595	0.209641	0	0	0.165399	0	0	0	0.106	0.125144	1.03546
TCGA-KP-A3VZ-01A	0.200735	0	0	0.120494	0	0.143544	0	0.0818245	0.0521045	0	0	0.0381193	0.0436541	0.178186	0.0421429	0	0	0	0.062335	0	0.0368612	0	0.616	0.0468092	1.07008
TCGA-EC-A24G-01A	0.0141062	0	0.00940094	0.198335	0	0.172063	0	0.0106078	0.0488875	0	0	0.103039	0.0268692	0.154847	0.101046	0.0512736	0.0410696	0	0.0667646	0	0.00168999	0	0	0.404562	0.917241
TCGA-AX-A1C4-01A	0.166931	0	0.0274097	0.112887	0	0.196046	0.0273898	0.0898033	0.031674	0	0	0.060384	0.0101577	0.0676109	0.0642582	0.100117	0	0.0171258	0	0.0282057	0	0	0.503	0.0626983	1.06819
TCGA-BG-A0VV-01A	0.0803933	0	0.0825044	0.11543	0	0.203803	0	0.0559265	0.0967116	0	0	0.103677	0.0143523	0.0923674	0.023975	0.0471932	0.0689	0.00291295	0.0118528	0	0	0	0	0.283221	0.972443
TCGA-EY-A1G7-01A	0.00110904	0	0	0.0698183	0	0.251843	0	0.0531663	0.0175056	0	0	0.0788299	0.0104125	0.224591	0.0317559	0.139474	0.041091	0.0628491	0	0.0175542	0	0	0.008	0.172838	1.03181
TCGA-AJ-A8CT-01A	0.00200915	0.0253551	0.125351	0.211613	0	0.205907	0	0.00482377	0.0784662	0	0	0.0641371	0.0245787	0.0761436	0.0690641	0.0887757	0.00786498	0.00697198	0.00819169	0	0.000747276	0	0	0.513229	0.859426
TCGA-BG-A0M4-01A	0.0214905	0	0.014796	0.137273	0	0.124099	0	0.0303333	0.0768176	0	0.00071752	0.0373331	0.157623	0.0806709	0.0652168	0.218343	0.0240284	0	0.00860432	0	0	0.00265323	0	0.223185	0.996935
TCGA-BG-A0VZ-01A	0.0478359	0	0.0801659	0.211978	0	0.169797	0.0424551	0.0727478	0.0656773	0	0	0.0187891	0.011535	0.0345704	0.0730972	0.0946563	0.0332466	0.0103751	0.0330732	0	0	0	0	0.363151	0.933905
TCGA-QS-A744-01A	0.161751	0	0.0170849	0.00940772	0	0.224474	0	0.053345	0.010938	0	0.00449174	0.0353967	0	0.18971	0	0.0959535	0	0.109798	0	0.0808776	0	0.00677279	0.923	-0.00118762	1.09146
TCGA-FI-A2D6-01A	0.0634413	0	0.0121956	0.163042	0	0.118432	0	0.0463749	0.0287743	0	0	0.104807	0.0124319	0.104174	0.108616	0.168287	0.0391729	0	0.028924	0	0	0.0013264	0	0.497131	0.867339
TCGA-A5-A0G3-01A	0.224472	0	0.153332	0.118075	0	0.0338476	0	0	0.0706984	0	0	0.0592339	0.0124269	0.133839	0.0260974	0.0986999	0	0.0617848	0.00749202	0	0	0	0.668	0.0401704	1.06136
TCGA-AX-A3G9-01A	0.00202704	0	0.0598451	0.128587	0	0.219389	0.0357086	0.0601741	0.189202	0	0	0.033008	0.0113067	0.0611486	0	0.00902263	0	0.111573	0	0.0572433	0.0217643	0	0.498	0.0639651	1.07922
TCGA-QS-A8F1-01A	0	0.00360337	0.178448	0.190194	0	0.0946746	0	0.0441999	0.0556877	0	0.00895505	0.0511981	0.0156601	0.152534	0.0558094	0.0970298	0	0	0.052006	0	0	0	0.005	0.185108	1.00736
TCGA-BK-A0C9-01A	0.000990159	0	0.0294689	0.252338	0	0.114956	0.000506544	0.0844107	0.107495	0	0.0212829	0.0486939	0.0379789	0.0849005	0.0678714	0.103764	0.0237529	0	0.0215904	0	0	0	0	0.376482	0.93141
TCGA-D1-A1O8-01A	0.0325863	0	0.142251	0.266624	0	0	0.134148	0.0355837	0.0227034	0	0.0140225	0.0444686	0.03244	0.0497815	0.0554293	0.11285	0.0354683	0	0.0216424	0	0	0	0	0.534757	0.854194
TCGA-BS-A0U8-01A	0.0782735	0	0.0544184	0.147711	0	0.182499	0	0.136448	0.0537	0	0	0.0584488	0.0174068	0.115654	0.0480978	0.0576884	0.0262554	0.0072606	0.0161379	0	0	0	0	0.233662	0.99543
TCGA-EO-A22R-01A	0.0403405	0	0.0290174	0.185486	0	0.215497	0.0340415	0.0895506	0.0344377	0	0	0.013251	0.00606845	0.0699945	0.0851312	0.175287	0.00781182	0.00142884	0.0101763	0	0	0.00248011	0	0.236581	0.995805
TCGA-B5-A11Q-01A	0.176703	0	0.00399339	0.039215	0	0.1323	0	0.101374	0.0611157	0	0	0.0116956	0.0401606	0.141139	0.0600635	0.0814957	0.0110551	0	0.139691	0	0	0	0.874	0.00788824	1.07422
TCGA-B5-A3FD-01A	0.033759	0	0.022207	0	0	0.297334	0	0.0558373	0.0282713	0.00123196	0	0.0886918	0.0689891	0.21308	0.0323779	0.101014	0.00869154	0	0.0485143	0	0	0	0.001	0.200337	1.00959
TCGA-AJ-A3NE-01A	0	0	0.00615437	0.170312	0	0.181094	0.0743546	0.112743	0.00518766	0	0.0255819	0.0393485	0.019405	0.0633995	0.0552404	0.110254	0.0186898	0.0929193	0.0172441	0	0	0.00807096	0	0.343913	0.945876
TCGA-EY-A1GM-01A	0.160793	0	0.0089599	0.20227	0	0.0281424	0	0.0888206	0.00970856	0	0	0.149733	0.00945895	0.104483	0.0734279	0.0679843	0	0.0322236	0.0639941	0	0	0	0.949	-0.0107685	1.11594
TCGA-EY-A547-01A	0.0145232	0	0.0374422	0.0758276	0	0.151625	0	0	0.136181	0	0	0.152596	0.048029	0.058155	0.00263687	0.266598	0	0	0.0563863	0	0	0	0.061	0.138198	1.04364
TCGA-AX-A3G7-01A	0.0238104	0	0.00184136	0.163586	0	0.280728	0	0.0287288	0.0890083	0	0	0	0	0.0685542	0.0617817	0.209198	0	0.0641129	0	0.00346449	0	0.00518685	0	0.293364	0.972721
TCGA-D1-A16X-01A	0.0466469	0	0.0937161	0.283169	0	0	0	0.0363682	0.127156	0	0.00376996	0.0661971	0.051792	0.118173	0.0864433	0.0773512	0.0057018	0	0	0	0.00351437	0	0	0.431629	0.901553
TCGA-DI-A0WH-01A	0.0561796	0	0	0.233601	0	0.179947	0	0.0123119	0.186847	0	0	0.109597	0.00807292	0.0513511	0.0549021	0.0567722	0.00243473	0	0.0479845	0	0	0	0.001	0.201502	1.03449
TCGA-EY-A2OM-01A	0.0199234	0	0.00170889	0	0	0.289455	0	0.00951274	0.0100738	0	0.00292832	0.0504507	0.0455891	0.0747297	0.0348129	0.151078	0.0820007	0.0764698	0	0.0901772	0.0093574	0.0517319	0.001	0.206905	1.0033
TCGA-AJ-A3NH-11A	0.113113	0	0.0628519	0.145466	0	0.314919	0	0	0.0284441	0	0	0.0560228	0.0152975	0.0529384	0.0480637	0.126779	0	0	0.0361042	0	0	0	0.508	0.0617509	1.06992
TCGA-AJ-A2QM-01A	0.12858	0	0	0	0	0.265164	0	0.00908805	0.097701	0	0	0.0320067	0	0.219732	0.011789	0.106583	0	0.10556	0	0.00622836	0	0.0175685	0.165	0.110497	1.05132
TCGA-BG-A0MA-01A	0.0824242	0	0.00766115	0.265217	0	0.147981	0	0.0400958	0.107029	0	0.0241855	0.0127134	0.0205368	0.0866334	0.0700963	0.104179	0.0211314	0	0	0	0.0101154	0	0.009	0.171864	1.03111
TCGA-AP-A0LH-01A	0.0939199	0	0.0204375	0.0820085	0	0.329493	0	0	0.0731205	0	0.0514139	0.0183799	0.00711735	0.00868912	0.0307661	0.0806021	0.145069	0.0452102	0.0137729	0	0	0	0.058	0.140063	1.03426
TCGA-AJ-A2QO-01A	0.0191603	0	0.106066	0.193375	0	0	0.0173701	0.0692359	0.0237537	0	0.000313731	0.0537202	0.0177062	0.190517	0.069764	0.154562	0	0.0466176	0	0	0.0038741	0.0339637	0	0.326509	0.951066
TCGA-D1-A17T-01A	0.00526056	0	0	0.00598236	0	0.229824	0	0.0209611	0.11066	0	0	0.156463	0.0298535	0.1795	0.0785815	0.0580446	0.0250971	0.00858419	0.0891651	0	0	0.00202244	0	0.28311	0.978621
TCGA-AP-A056-01A	0	0	0	0.219041	0	0.113401	0.0216835	0.031262	0	0	0	0.0915773	0	0.182369	0.0744474	0.17375	0.0298687	0.047134	0	0	0.0154662	0	0	0.460765	0.887547
TCGA-BS-A0U7-01A	0.103693	0	0.0757259	0.140993	0	0.182357	0.0586791	0.035971	0.05322	0	0	0.0277422	0.0421877	0.0576975	0.0559235	0.0845648	0.0358829	0.0335137	0.0118491	0	0	0	0	0.360871	0.932915
TCGA-A5-AB3J-01A	0.0517	0	0.0724878	0.136689	0	0.262964	0.0394778	0.0531344	0.0131834	0	0	0.0514588	0.00724153	0.0826356	0.0305587	0.111696	0	0.00357704	0.0831952	0	0	0	0	0.331228	0.947807
TCGA-B5-A0JX-01A	0.0612081	0	0.0239559	0.155348	0	0.164616	0.0231861	0.051453	0.098958	0	0.000675925	0.0282569	0.04571	0.087249	0.0857597	0.0927252	0.0454015	0.00683095	0.0286658	0	0	0	0	0.383903	0.923711
TCGA-FL-A1YH-11A	0.0437364	0	0.0170791	0.258829	0	0.0855371	0.0193023	0.0819513	0.00739171	0	0.0887316	0.178284	0.00822419	0.0120081	0.0169845	0.0797668	0.00900036	0.00260195	0.0905712	0	0	0	0	0.42849	0.91872
TCGA-QS-A5YQ-01A	0.0128128	0	0.0278987	0.176935	0	0.186643	0	0.0673283	0.0908706	0.00447089	0	0.0422363	0	0.0884534	0.090051	0.165367	0.037251	0	0	0	0	0.00968242	0	0.426857	0.90444
TCGA-AX-A062-01A	0.0517895	0	0	0.0608791	0	0.210839	0	0.0882293	0.0636094	0	0	0.0639471	0	0.19021	0.068484	0.11047	0.0277104	0.0175048	0.0463278	0	0	0	0.209	0.10215	1.05319
TCGA-BG-A0MC-01A	0	0	0.133135	0.149089	0	0.19297	0	0.0437658	0.101997	0	0	0.0901276	0.0209498	0.0498363	0.0305191	0.0981391	0.0760453	0.00173789	0	0	0	0.011688	0	0.367925	0.931933
TCGA-D1-A0ZN-01A	0.0234622	0	0	0.193663	0	0.269779	0	0.0523486	0.093681	0	0.00930638	0.00718852	0.0663159	0.0922184	0.0550123	0.11255	0	0.021309	0.00316582	0	0	0	0	0.260318	0.990135
TCGA-EY-A4KR-01A	0.0268396	0	0.0341666	0.192402	0	0.0919083	0.0370421	0.0163691	0.0683618	0	0	0.0963073	0.0202313	0.0714552	0.0949665	0.164355	0.0413116	0.00642909	0.030156	0	0	0.00769865	0	0.527905	0.85143
TCGA-A5-A7WK-01A	0.103106	0	0	0	0	0.339397	0	0.0828652	0	0	0.0143196	0.0721213	0.00919643	0.0853941	0.0629002	0.104544	0.0520032	0.0417372	0.0324154	0	0	0	0.156	0.113404	1.04496
TCGA-EY-A3L3-01A	0	0	0	0.385863	0	0.055353	0	0.0951046	0.145089	0	0	0	0	0.163595	0.0469397	0.0493061	0	0	0.0404167	0	0.0183327	0	0.175	0.107399	1.07699
TCGA-AX-A2HC-11A	0.0991951	0	0.110278	0.123009	0	0.168596	0.0113854	0.0105347	0.0186937	0.00832197	0	0.058093	0.014803	0	0.0560311	0.158544	0.0266198	0.0160393	0.119856	0	0	0	0	0.360641	0.932295
TCGA-AJ-A3BH-01A	0.0974548	0	0.0360683	0.224817	0	0.082914	0.0420554	0.0755554	0.020414	0	0	0.0653511	0.0200195	0.0575662	0.0807787	0.102893	0.0568198	0	0.0372934	0	0	0	0	0.339838	0.94443
TCGA-AJ-A3IA-01A	0.0954357	0	0.0394547	0.0983029	0	0.197833	0.0325749	0.0353138	0.0362116	0	0	0.040176	0.0551473	0.0714084	0.0963481	0.10245	0.0195675	0	0.0797763	0	0	0	0	0.379236	0.924824
TCGA-AX-A1CK-11A	0.0620324	0	0.0223054	0.277484	0	0.134032	0	0.0429736	0.145846	0	0.0923385	0.0138867	0.0247895	0	0.0132826	0.110041	0.044632	0.0160144	0.000342414	0	0	0	0	0.280334	0.986984
TCGA-AX-A0J0-11A	0.134924	0	0.0394146	0.108618	0	0.232689	0.0221779	0.0258605	0.0183253	0.0377296	0	0.0503369	0	0.00719847	0.0627522	0.0750809	0.0648725	0	0.120019	0	0	0	0	0.265697	0.976165
TCGA-EO-A22S-01A	0.0554395	0	0.020718	0.104798	0	0.121216	0	0.0976112	0.0210147	0	0	0	0.0656458	0.318143	0.052232	0	0	0.0590551	0	0.0773133	0.00681285	0	0.002	0.187436	1.0229
TCGA-B5-A0JU-01B	0.111265	0	0.0543705	0.0550933	0	0.227286	0	0.111671	0.0584059	0	0	0	0.00795191	0.1896	0.0104017	0.0315572	0	0.099089	0	0.0433088	0	0	0.075	0.133875	1.03464
TCGA-D1-A16B-01A	0.039123	0	0.115304	0.217758	0	0.105387	0.0214402	0.0281688	0.0658145	0	0.0122055	0.040987	0.0270843	0.132388	0.0390865	0.0941226	0	0.0265388	0.0345915	0	0	0	0	0.296837	0.961869
TCGA-AX-A3FX-01A	0.0117416	0.000374733	0.136134	0.0602922	0	0.246455	0	0.0221677	0.119433	0	0	0.0441241	0	0.171102	0.058101	0.0583762	0.0208855	0.0110279	0.0397848	0	0	0	0	0.38258	0.924094
TCGA-AX-A1CF-01A	0.0412536	0	0.120147	0.0821474	0	0.231777	0	0.0240093	0.100044	0	0	0.10929	0.0162516	0.113688	0.0409457	0.0409133	0	0.019411	0.0601222	0	0	0	0.001	0.199923	1.00737
TCGA-A5-A0GA-01A	0.0372095	0	0.0765857	0.223342	0	0.136704	0	0.160533	0	0	0	0.0487208	0.0205489	0.0872041	0.0706447	0.0181548	0	0.0848542	0.0110937	0	0	0.0244047	0	0.269486	0.983158
TCGA-SJ-A6ZJ-01A	0	0	0	0.0857836	0	0.229523	0	0.0285882	0.112316	0	0	0.125265	0.0364815	0.0493558	0.04077	0.133349	0.0857871	0	0.0709576	0	0	0.00182276	0.001	0.196678	1.01471
TCGA-AX-A3FT-01A	0.033342	0	0.0543461	0.311749	0	0	0.0631041	0.0815715	0.00706654	0	0	0.112259	0.028451	0.0251842	0.0797877	0.115865	0.00555419	0	0.0799318	0	0	0.00178765	0	0.571587	0.824643
TCGA-AP-A0LD-01A	0	0	0.10538	0.157318	0	0	0	0.164018	0.0500091	0.0156043	0	0.118585	0.0128184	0.136761	0.1448	0	0.0151207	0.0424898	0.0370963	0	0	0	0.005	0.183744	1.03152
TCGA-AJ-A3OL-01A	0.106056	0	0	0	0	0.36273	0	0.0735161	0	0	0	0.0534421	0.100354	0	0	0.101681	0	0.141158	0	0.061064	0	0	0.986	-0.0394451	1.10785
TCGA-AP-A052-01A	0.0168526	0	0	0.0250038	0	0.262458	0	0.0379547	0.0893469	0	0	0.0819257	0.0394025	0.142854	0.0598115	0.131456	0.00742236	0.0977362	0.00777627	0	0	0	0	0.318226	0.958446
TCGA-D1-A15X-01A	0.0135781	0	0.0457901	0.138054	0	0.12112	0.0709435	0.143943	0.019444	0	0	0.103168	0.0141579	0.0174101	0.095341	0.0584836	0	0.0621628	0.074432	0	0	0.0219714	0	0.461527	0.88634
TCGA-EY-A1GW-01A	0.0150496	0	0.238556	0	0	0.140308	0	0	0.100956	0.0135919	0	0.035355	0.0267126	0.224807	0.059923	0.033467	0	0.00477273	0.10393	0	0.00257116	0	0	0.226378	0.986472
TCGA-B5-A3FB-01A	0.0523269	0	0.0409597	0.137028	0	0.169407	0.0290807	0.022326	0.0897691	0	0	0.0618323	0.00775361	0.130052	0.0599756	0.0836662	0.0733965	0.000308477	0.0267779	0	0	0.0153401	0	0.243452	0.986588
TCGA-EY-A72D-01A	0.047873	0	0.0380742	0.0281716	0	0.290255	0	0.136142	0	0	0.0502472	0.0186481	0.0378719	0.0655453	0.0378228	0.145174	0.0525651	0.0354093	0	0	0.0162005	0	0.384	0.0773012	1.05432
TCGA-AX-A05Y-11A	0.0721911	0	0.0101768	0.0993	0	0.286562	0	0	0.0207779	0.0214176	0.00352894	0.0240436	0.0393172	0	0.040459	0.145469	0.0593405	0	0.177416	0	0	0	0	0.297333	0.961571
TCGA-B5-A11V-01A	0.0938921	0	0.0447013	0.0817946	0	0.241935	0	0.00833469	0.138903	0	0.0761724	0	0.00944521	0.0671811	0	0.036139	0.0705287	0.0537975	0	0.0465324	0	0.0306432	0.027	0.156983	1.02312
TCGA-EY-A2OP-01A	0.0633824	0	0.0255218	0.174777	0	0.173797	0	0.133341	0.0285698	0	0	0.0515846	0.0305781	0.0844154	0.00921507	0.0369714	0	0.183598	0.00424795	0	0	0	0.067	0.136416	1.04702
TCGA-BS-A0TD-01A	0.0551073	0	0.0509134	0.0931431	0	0.249383	0	0.0130763	0.0508814	0	0.0107864	0.0855611	0.00118842	0.105174	0.0551098	0.060867	0.0708329	0.0250089	0	0.0404209	0	0.0325454	0	0.239498	0.991087
TCGA-B5-A11J-01A	0.0484772	0	0.0220533	0.0167433	0	0.236785	0	0	0.127036	0.0321438	0	0.0243877	0.00670421	0.183912	0.0540142	0.145484	0.00706136	0.0596685	0	0.0296091	0	0.00592006	0	0.312335	0.95868
TCGA-BG-A0MK-01A	0.00476292	0	0.0564239	0.0745675	0	0.333468	0	0.00752089	0.152968	0	0	0.0251399	0.0430964	0.0785528	0.045209	0.0780072	0.0780051	0	0.0131922	0	0.00370924	0.00537703	0	0.225588	0.997877
TCGA-D1-A17B-01A	0.0122931	0	0.0775787	0.0873739	0	0.181851	0	0	0.130478	0	0.058457	0.0330818	0.0238429	0.0933509	0.0561003	0.0740051	0.0850577	0	0	0	0	0.0865294	0	0.441986	0.896241
TCGA-AX-A3G3-01A	0	0.0164755	0.0532594	0.178823	0	0.0535323	0.027103	0.0205043	0.116598	0	0	0.0845318	0.053965	0.0682279	0.0583049	0.142385	0.0251614	0.0423719	0.0498144	0	0	0.00894227	0	0.497002	0.869817
TCGA-FI-A2D0-01A	0.0830907	0	0.0498297	0.179329	0	0.127582	0.071103	0.080346	0.0378057	0	0	0.118029	0.0153168	0.1393	0.0316105	0	0	0.0483143	0.0183438	0	0	0	0	0.25218	0.993372
TCGA-BG-A0YU-01A	0.0179172	0	0.0325156	0.00197199	0	0.407744	0	0.00156654	0.113327	0	0.0502559	0.0184006	0.0313607	0.133404	0.0230392	0.0479323	0.0390807	0	0.0709008	0	0.0105831	0	0.028	0.154966	1.02894
TCGA-AJ-A3EK-01A	0.017396	0	0.0809419	0.183236	0	0.105325	0.0360154	0.0285999	0.0330025	0	0	0.0789236	0.0356789	0.0845099	0.0850953	0.128964	0.0603986	0	0.0266372	0	0.0152754	0	0	0.454284	0.890445
TCGA-B5-A11F-01A	0.0886038	0	0.00561733	0.062834	0	0.175172	0.000466214	0.0388159	0.100685	0	0	0.0617459	0.0297299	0.114584	0.0292627	0.111876	0.0711729	0.0409556	0.0684786	0	0	0	0.005	0.184141	1.00712
TCGA-AX-A06L-01A	0.0864793	0	0	0.13046	0	0.137714	0.032257	0.0477014	0.123266	0	0.0229848	0.0308376	0.0157159	0.115148	0.0758729	0.0807299	0.0535454	0	0.0367027	0	0	0.0105847	0	0.363353	0.933281
TCGA-EO-A3AY-01A	0.0545523	0	0.0559803	0.229128	0	0	0.000753992	0.0511227	0.0191347	0	0	0.156847	0.000298829	0.0863504	0.078299	0.168551	0.00807855	0.0232798	0.0676233	0	0	0	0	0.436294	0.900134
TCGA-A5-A0GG-01A	0.0392179	0	0.116236	0.126604	0	0.187652	0	0.0571745	0.0892881	0	0	0.035204	0.0119756	0.0310554	0.0691083	0.089012	0.0866578	0.0113585	0.0494563	0	0	0	0	0.329898	0.945965
TCGA-A5-A0GN-01A	0	0.0317812	0.0519967	0.108006	0	0.21892	0	0.00876955	0.107433	0	0.032047	0	0.0631294	0.0900689	0.0381213	0.0478538	0.118216	0.023855	0.0370406	0.0227613	0	0	0	0.449359	0.894011
TCGA-BG-A220-01A	0.104372	0	0.00959103	0.0320479	0	0.26251	0	0.0438366	0.028838	0	0.0404997	0	0.00517553	0.185571	0	0.0568525	0	0.144947	0	0.0783889	0	0.00736919	0.219	0.0998444	1.05242
TCGA-D1-A1NY-01A	0.00230386	0	0.0665293	0.165225	0	0.0731831	0	0.0768134	0.0546392	0	0	0.12052	0.0339838	0.222701	0.08487	0.00120324	0	0.0403225	0.0577058	0	0	0	0	0.259388	0.989508
TCGA-AP-A059-01A	0.0158125	0	0.0739092	0.22469	0	0.0945939	0.0468274	0.0848002	0.0509845	0	0	0.0806868	0.00922437	0.0551431	0.0834836	0.122981	0.0464666	0	0.0103975	0	0	0	0	0.587966	0.818246
TCGA-FI-A2F8-01A	0.0868834	0	0	0.123317	0	0.219881	0	0.0372645	0.121971	0	0	0.0886783	0.0111746	0.0909043	0.0895082	0.0460259	0.00388043	0.0267283	0.053783	0	0	0	0	0.267708	0.986126
TCGA-AX-A06H-01A	0.0640945	0	0.0738384	0.19492	0	0.184372	0.0911586	0.00211064	0.0927721	0.0178832	0	0.00100941	0.015259	0.0757054	0.0619052	0.0738534	0.0434334	0	0.00768377	0	0	0	0	0.569811	0.832955
TCGA-AP-A0L9-01A	0.0282616	0	0.0293829	0.0440532	0	0.116618	0	0.0699055	0.0174701	0	0	0.0618806	0.0338747	0.261383	0.171318	0.0732584	0	0.0925941	0	0	0	0	0	0.268016	1.00057
TCGA-A5-A7WJ-01A	0.119131	0	0.0811501	0.119345	0	0.233122	0	0.0128275	0.118938	0	0	0.0597923	0.0197336	0.0784725	0.0190936	0.0539457	0	0.0779408	0	0.00650765	0	0	0.757	0.0294557	1.08154
TCGA-AX-A1CI-01A	0.0879289	0	0.0699059	0.176127	0	0.13133	0	0	0.129297	0	0	0.0482843	0.00477144	0.118559	0.0154366	0.0989836	0.0696246	0.0129557	0.0367956	0	0	0	0.045	0.144468	1.02584
TCGA-D1-A1NU-01A	0.0378878	0	0.019173	0.180923	0	0	0.0250753	0.0461679	0.0996831	0	0	0.0795464	0.0294567	0.160373	0.0858828	0.125794	0	0.0907287	0.0193081	0	0	0	0	0.370288	0.933083
TCGA-H5-A2HR-01A	0	0	0.0232091	0.164237	0	0.082045	0	0.0379904	0.128836	0	0	0.120047	0.0413452	0.0758181	0.0402323	0.21487	0	0.0415317	0.0298378	0	0	0	0	0.347043	0.944811
TCGA-AX-A1CR-01A	0.0913121	0	0.0337114	0.103348	0	0.225411	0	0.0818588	0	0	0	0.0970975	0.0175652	0.154727	0.0481864	0.138767	0	0.00736979	0.000646191	0	0	0	0	0.282235	0.97482
TCGA-DI-A1NO-01A	0.0355124	0	0	0.190277	0	0.222008	0	0.056786	0.156927	0	0	0	0	0.281515	0.0487972	0	0	0	0	0.0065949	0	0.00158308	0.062	0.13752	1.06187
TCGA-E6-A8L9-01A	0	0	0.0136823	0.24605	0	0.119212	0.0127881	0.066714	0.0439819	0	0.00182502	0.122293	0.0110093	0.0415324	0.0450699	0.153229	0.001743	0.0379641	0.082906	0	0	0	0	0.389475	0.926176
TCGA-A5-A0G9-01A	0.00397567	0	0.0499017	0.0852048	0	0.155767	0	0.00440417	0.0936247	0	0	0.0848728	0.0450037	0.129326	0.0258715	0.222712	0.0557023	0.0143358	0.0292976	0	0	0	0	0.289898	0.967071
TCGA-DF-A2KZ-01A	0.114968	0	0.0380973	0.0457308	0	0.192641	0	0.0400792	0.035861	0	0	0.0731802	0.0465509	0.0548772	0.107741	0.0753642	0	0.055906	0	0.00825954	0	0.110744	0	0.316457	0.957786
TCGA-DI-A2QU-11A	0.140464	0	0.0135341	0.167645	0	0.271156	0	0	0.0127082	0	0.0144835	0.0244997	0.0273064	0	0.0358735	0.165391	0.0287643	0	0.0981742	0	0	0	0.332	0.0838824	1.05492
TCGA-BG-A2L7-01A	0.0661577	0	0.0904717	0.172294	0	0.154069	0.015431	0.0296404	0.116187	0	0	0.0368667	0.0116583	0.0507361	0.0925183	0.111099	0.0305868	0	0.0222839	0	0	0	0	0.438138	0.898056
TCGA-B5-A1MZ-01A	0.0528628	0	0	0.0819705	0	0.244569	0.00983957	0.0220606	0.0996932	0	0	0.0633169	0.00802543	0.107372	0.0668689	0.0744055	0.0925003	0.00689781	0.0596533	0	0	0.00996447	0	0.312605	0.956744
TCGA-BK-A13C-11A	0.0507433	0	0	0.134277	0	0.307352	0	0	0	0	0.00156279	0.00416535	0.0372757	0	0.0217352	0.180494	0.0786446	0	0.18375	0	0	0	0	0.315066	0.954895
TCGA-B5-A1MR-01A	0.0533579	0	0.113237	0.256357	0	0.01973	0.0551301	0.0408592	0.0662792	0	0	0.0696973	0.00738935	0.0889669	0.0642837	0.106124	0.0319667	0	0.0266223	0	0	0	0	0.589271	0.823308
TCGA-D1-A176-01A	0.0155112	0	0	0.168219	0	0.0484922	0	0.0284778	0.11935	0	0	0.12125	0.0200847	0.1724	0.124924	0.1067	0.0288232	0.00155354	0.0442145	0	0	0	0	0.241833	1.00314
TCGA-B5-A1MU-01A	0.0520516	0	0.0260889	0.11061	0	0.211557	0	0.0177395	0.0411993	0	0	0.0717622	0.033666	0.193412	0.0819818	0.124374	0	0.0123413	0	0.0139207	0	0.00929612	0	0.487006	0.872797
TCGA-AX-A3G6-01A	0	0.0145251	0.0748203	0.126138	0	0.090203	0	0.0186672	0.0558483	0	0	0.0558765	0.059164	0.105217	0.0499088	0.158031	0.0560655	0.100032	0	0.0355033	0	0	0	0.321125	0.95131
TCGA-BG-A0MG-01A	0.0214692	0	0	0.0494595	0	0.205925	0	0.0292098	0.0404119	0	0	0.173435	0.0692732	0.105875	0.0464945	0.0560018	0.122851	0.000860677	0	0.0416032	0	0.0371297	0	0.213088	1.01351
TCGA-E6-A1LX-01A	0.148272	0	0.0477543	0.208721	0	0.0492132	0.0196588	0.140845	0.0511882	0	0	0.0485451	0.00913242	0.105418	0.0809525	0.0636071	0.00083407	0	0.0152322	0	0	0.010626	0	0.229209	0.996854
TCGA-BS-A0WQ-01A	0.101734	0	0	0.100005	0	0.283477	0	0.0653198	0.0707762	0	0	0.0715824	0.0381745	0.0809261	0.0194846	0.0929226	0.0159602	0.027903	0.0317344	0	0	0	0.168	0.109225	1.05296
TCGA-A5-A1OK-01A	0	0.00736439	0.0327875	0.11114	0	0.14443	0	0.0183774	0.0466818	0	0	0.0992686	0.0221646	0.0959612	0.0783779	0.143389	0.0982986	0.00598956	0.0957689	0	0	0	0	0.219984	0.996676
TCGA-D1-A0ZR-01A	0.0384913	0	0.0434919	0.100549	0	0.184637	0	0	0.131125	0	0	0.112445	0	0.0714449	0	0.0995595	0.102428	0.0300633	0.0454902	0	0	0.0402752	0.169	0.108443	1.04643
TCGA-K6-A3WQ-01A	0.00500845	0	0	0.115666	0	0.152703	0	0.0567638	0	0	0	0.151497	0.0162498	0.0816562	0.0431571	0.0712826	0	0.229779	0.059642	0	0	0.0165957	0.001	0.201262	1.02984
TCGA-D1-A17L-01A	0	0.076507	0.0920281	0.199025	0	0.128048	0	0.0479887	0.11194	0	0.0154413	0.00349692	0.0364072	0.0699817	0.0550771	0.0900668	0.0695112	0	0	0.00448058	0	0	0	0.387091	0.921746
TCGA-D1-A3JQ-01A	0.0665592	0	0.0264951	0.0567	0	0.239677	0	0.0281888	0.0729386	0	0	0.120747	0.0148933	0.0853018	0.0273098	0.166947	0.0130881	0.0556077	0.0255473	0	0	0	0	0.287964	0.970368
TCGA-D1-A15V-01A	0.0721937	0	0.0218779	0.11889	0	0.22489	0.0382781	0.0788251	0.0352979	0	0	0.0731462	0.00684849	0.0889514	0.0903541	0.0659299	0.0202321	0.0158664	0.0484189	0	0	0	0	0.250373	0.988752
TCGA-D1-A1NX-01A	0.0720064	0	0.00479793	0.0674207	0	0.21032	0	0	0.110624	0	0	0.0648584	0.0335583	0.157469	0.0878939	0.0259242	0.0425006	0.0743118	0.0483155	0	0	0	0	0.249803	0.98757
TCGA-PG-A7D5-01A	0.0936927	0	0.12478	0.169187	0	0.0820921	0	0.107362	0.0140472	0.0257091	0	0.091718	0	0.087687	0.0439438	0.0461226	0	0.0733984	0.0402603	0	0	0	0.006	0.178385	1.01596
TCGA-AX-A063-01A	0.046683	0	0.00879558	0.271122	0	0.0789715	0.0615041	0.0835431	0.0572056	0	0	0.0601574	0.00745956	0.0187554	0.0704701	0.143312	0.0446037	0	0.0474171	0	0	0	0	0.503442	0.863979
TCGA-EY-A54A-01A	0.0329487	0	0.0362547	0.0559893	0	0.341375	0.0832113	0.0171096	0	0.0246878	0	0.0096141	0.0761579	0.0525103	0.073998	0.0953675	0.0352142	0.00829826	0.0300512	0	0.0272124	0	0	0.299253	0.960461
TCGA-B5-A1MX-01A	0.0431389	0	0.103523	0.200986	0	0.0189997	0.0547852	0.0401325	0.0719627	0	0	0.0605409	0.00874563	0.119487	0.0778278	0.10686	0.066861	0	0.026149	0	0	0	0	0.447462	0.894213
TCGA-FI-A2EX-01A	0.0738531	0	0.0389897	0.101371	0	0.141147	0	0.102454	0.0477945	0	0	0.109986	0.0035062	0.0883307	0.0285265	0.112095	0.0194561	0.0785525	0.0539382	0	0	0	0.001	0.20818	1.00314
TCGA-AP-A1E4-01A	0.209433	0	0.0104478	0.0755362	0	0.223681	0	0	0.0642463	0	0	0.0986215	0.00870128	0.0909816	0.0524713	0.0680134	0.0196436	0	0.078224	0	0	0	0.941	-0.00863262	1.09722
TCGA-A5-A2K3-01A	0.00341975	0.0290758	0.143076	0.259378	0	0.00870182	0.065746	0.040434	0.0648379	0	0.0376347	0.0278125	0.0267169	0.0472634	0.0493597	0.127596	0.0267087	0.0176232	0.0220321	0	0.00258385	0	0	0.619617	0.812625
TCGA-AJ-A3NF-01A	0.0452367	0	0	0.0675742	0	0.183058	0.0388737	0.0406159	0.0755366	0.0255738	0	0.0272485	0.0176763	0.0593826	0.0987192	0.118347	0.113752	0.0283946	0.0600116	0	0	0	0	0.472285	0.882174
TCGA-BK-A0CA-01A	0.0124358	0	0.0331859	0.0639305	0	0.242749	0	0.00247828	0.0763444	0	0	0.0956542	0	0.10894	0.00672676	0.125728	0.0553221	0.0548586	0.0255273	0	0	0.0961195	0.005	0.183917	1.01618
TCGA-BS-A0UA-01A	0.0703857	0	0.0590747	0.187382	0	0.122296	0.0238928	0.0766458	0.070387	0	0	0.019923	0.00972972	0.0587155	0.0507474	0.128626	0.061898	0.0185042	0.0417933	0	0	0	0	0.489619	0.874907
TCGA-D1-A1O0-01A	0.146974	0	0.0428566	0.104867	0	0.234539	0	0.043405	0.0369463	0	0	0.0577834	0.00316859	0.112325	0.0714408	0.0974794	0	0.0366406	0.0115738	0	0	0	0.048	0.143519	1.03328
TCGA-EO-A2CG-01A	0.151738	0	0	0.162546	0	0.192136	0	0.0457582	0.0280043	0	0	0.0887416	0.0262842	0.0296401	0.0466151	0.125248	0.0398401	0.0282873	0.0351611	0	0	0	0.191	0.105399	1.05252
TCGA-EY-A1GU-01A	0.0513306	0	0.0471272	0.0723716	0	0.261576	0	0.0820464	0.0752472	0	0.0289545	0.0226273	0.0781563	0.0566987	0.0492259	0.0938615	0.0532098	0	0	0	0	0.0275666	0.067	0.136459	1.03121
TCGA-DI-A2QY-11A	0.071385	0	0.0406902	0.256259	0	0.238156	0	0.0583292	0.0321663	0	0	0.0299838	0.0208114	0.093598	0.0610294	0.0625204	0.0350712	0	0	0	0	0	0	0.249142	0.995999
TCGA-DF-A2KS-01A	0.0474634	0	0.097953	0.218764	0	0	0.0300134	0.0660778	0.0547557	0	0	0.111452	0.0159148	0.0985979	0.047369	0.0977446	0.00945121	0.0355585	0.0563803	0	0.00852721	0.00397686	0	0.383421	0.923945
TCGA-AJ-A3BG-01A	0.0351737	0	0.0849685	0.143219	0	0.208795	0	0.0419758	0.0838665	0	0.0233495	0.0442008	0.073817	0.0729357	0.0466114	0.112046	0	0.0251631	0.00387823	0	0	0	0.028	0.155091	1.02553
TCGA-A5-A0VQ-01A	0.069706	0	0.0459188	0.115127	0	0.27643	0	0.0599219	0.0969775	0	0.0176051	0.0227062	0.0283673	0.0855301	0.0239353	0	0.0567752	0.0363629	0.00913372	0.0417074	0	0.0137949	0	0.248841	0.987727
TCGA-B5-A3FA-01A	0.0384511	0	0.0886275	0.180484	0	0.143241	0.018799	0.0859152	0.0146197	0	0.021558	0.0252183	0.0216957	0.0357689	0.0821271	0.137164	0.0262637	0.0800671	0	0	0	0	0	0.248781	0.985545
TCGA-B5-A11H-01A	0.0425938	0	0.122207	0.155738	0	0.0536218	0.024638	0.0136936	0.0645799	0	0	0.0904098	0	0.111644	0.0688897	0.201999	0	0.0418881	0	0	0	0.0080977	0	0.459728	0.887594
TCGA-AP-A1E3-01A	0.0812754	0	0.036413	0.156801	0	0.182514	0.0510278	0.0435498	0.102412	0	0	0.051938	0.00679728	0.0907712	0.026036	0.0663964	0.0190919	0.0244963	0.0604796	0	0	0	0	0.249941	0.985385
TCGA-D1-A17C-01A	0.0542165	0	0.0915761	0.145354	0	0.160686	0	0.0155466	0.11286	0	0	0.0869773	0.0210478	0.126262	0.0553681	0	0.0677773	0	0.0623272	0	0	0	0	0.294841	0.964187
TCGA-B5-A0K8-01A	0.0840492	0	0	0.16405	0	0.193326	0	0.0561153	0.0818107	0	0	0.0606261	0.0114829	0.0602781	0.0587598	0.116523	0	0.0606152	0.0523643	0	0	0	0	0.36137	0.936519
TCGA-A5-A0GJ-01A	0.00655593	0	0	0.173625	0	0.132946	0	0.0562196	0.132692	0	0	0.0688105	0.0535545	0.107543	0.050398	0.0752269	0.0518963	0	0.0905332	0	0	0	0	0.415575	0.909226
TCGA-AX-A2HK-01A	0.081747	0	0.0031465	0.0650293	0	0.187154	0	0.0628982	0	0	0	0.0969077	0.00877517	0.0944865	0.00236107	0.121844	0	0.220722	0.0549277	0	0	0	0.247	0.0952659	1.05876
TCGA-AP-A1DH-01A	0.0711189	0	0.0593527	0.335446	0	0	0.066623	0.0463747	0.0605769	0	0	0.0994215	0	0.0561836	0.0530545	0.0786012	0.017129	0.0176955	0.0369407	0	0	0.00148241	0	0.48139	0.875641
TCGA-AX-A1CA-01A	0.137732	0	0.0932882	0.148389	0	0.106755	0	0.137219	0.086971	0	0	0.0989515	0.00193159	0.0966823	0.0655881	0.0185849	0	0	0.00790791	0	0	0	0	0.261779	0.98666
TCGA-BG-A3EW-11A	0.0909883	0	0.0315376	0.157475	0	0.121267	0	0.00247654	0.00503098	0.00967141	0	0.0571607	0.0395894	0	0.0308634	0.258981	0	0	0.112155	0.0420554	0	0.040748	0	0.228374	0.991296
TCGA-PG-A917-01A	0.0590738	0	0.0633249	0.23628	0	0.118463	0.0148304	0.0608469	0.0719322	0	0	0.0580846	0.00691071	0.0375807	0.105447	0.145903	0.000690455	0.0016032	0.0190295	0	0	0	0	0.407349	0.914402
TCGA-BK-A0CB-01A	0.00156036	0	0.014235	0.0277661	0	0.19893	0	0.0258227	0.0907039	0	0	0.0852402	0.0451721	0.272328	0.011451	0.156577	0	0.0320474	0.0381661	0	0	0	0	0.387871	0.925526
TCGA-BG-A221-01A	0.069028	0	0.0785348	0.111731	0	0.0608923	0.0585192	0.0417025	0.0676429	0	0	0.083378	0.0177131	0.158781	0.0829626	0.0732567	0	0.0459384	0.0418049	0	0	0.0081138	0	0.42909	0.902379
TCGA-KP-A3W3-01A	0	0	0	0.0629072	0	0.243781	0	0.0718813	0.0580536	0.00756729	0	0.0529313	0.025289	0.0967164	0.11742	0.194732	0.0614157	0.00730501	0	0	0	0	0	0.401694	0.917478
TCGA-BG-A0MH-01A	0.0824855	0	0.135972	0.213447	0	0	0	0.0702091	0.0285243	0	0	0.041751	0.0172449	0.0473255	0.0765319	0.105719	0.0623034	0.0295777	0.0889077	0	0	0	0	0.487972	0.878611
TCGA-FI-A2D5-01A	0.0430306	0	0.0365859	0.164027	0	0.239379	0.00931203	0.0539042	0.0326918	0	0.00728525	0.0126633	0.0205156	0.10554	0.0665083	0.189951	0	0	0.018605	0	0	0	0	0.274466	0.97619
TCGA-AX-A1CC-01A	0.0515555	0	0	0.144122	0	0.232855	0.00321558	0.0446702	0.07248	0	0	0.038199	0.0569177	0.044479	0.0861613	0.0949776	0.0196791	0.0356668	0.0750211	0	0	0	0	0.495817	0.868973
TCGA-B5-A1MS-01B	0.148501	0	0	0.163809	0	0.0749674	0	0	0.126759	0	0.046789	0.116549	0.0106406	0.0992936	0.0258334	0.123445	0	0	0.0164452	0	0.0469669	0	0.226	0.0986933	1.06638
TCGA-BG-A187-01A	0.0371144	0	0.00932788	0.116754	0	0.203813	0	0.0135601	0.142632	0	0.00575152	0.0872388	0.0171603	0.0804073	0.0461843	0.103081	0.0992103	0	0.0377646	0	0	0	0	0.222093	1.00078
TCGA-D1-A17N-01A	0.00154306	0	0	0.253663	0	0.0683938	0	0.0500711	0.173319	0	0.030513	0.0680965	0.0351496	0.144212	0.0604944	0.0263062	0.00908079	0	0.0791582	0	0	0	0	0.376448	0.933553
TCGA-B5-A11Y-01A	0	0.0177483	0.0603766	0.242054	0	0.0952913	0	0.0748481	0.103279	0	0	0.0827928	0.00865673	0.0206568	0.0958551	0.115003	0.0361457	0	0.0336559	0	0	0.0136364	0	0.427684	0.904404
TCGA-AX-A05W-01A	0.0132239	0	0.117012	0.0532052	0	0.111214	0	0.0877608	0.044573	0	0	0.0845032	0.079581	0.124573	0.038109	0.094785	0.0578279	0.0317283	0.0619044	0	0	0	0	0.387744	0.921106
TCGA-EY-A1H0-01A	0.00150871	0	0.0415131	0.0914413	0	0.310117	0	0.117893	0.0545883	0	0	0.0475194	0.0127695	0.235228	0	0	0	0.0434427	0	0.0405124	0	0.00346683	0.051	0.142603	1.0504
TCGA-D1-A1O5-01A	0.0436659	0	0.0953069	0.0966973	0	0.10658	0	0.0743788	0.0826337	0	0	0.0189337	0	0.123821	0.0169702	0.318797	0	0.0222163	0	0	0	0	0	0.25007	0.984574
TCGA-D1-A1NS-01A	0.0127405	0	0.0649651	0.10974	0	0.176121	0	0.000219937	0.0735336	0	0	0.153992	0.0112496	0.0888263	0.0100551	0.105673	0.136177	0.00235193	0	0.0132171	0	0.0411383	0	0.21139	1.00936
TCGA-D1-A16I-01A	0.0786314	0	0	0.159937	0	0.0544472	0	0	0.122255	0	0	0.108814	0.0529504	0.222583	0.0869904	0.0320691	0.0452391	0	0.036084	0	0	0	0	0.25067	0.992442
TCGA-AX-A3FZ-01A	0.162668	0	0	0.103651	0	0.0992881	0	0.0897226	0.0164574	0	0	0.0496391	0.0153534	0.146498	0.0209271	0.278474	0	0.00650416	0.0108175	0	0	0	0.191	0.105545	1.05084
TCGA-AX-A3GI-01A	0.0305279	0	0.0254616	0.0314736	0	0.276325	0	0.0546722	0.053959	0.00660683	0	0.0672865	0	0.183635	0.0465152	0.0695125	0	0.154024	0	0	0	0	0.128	0.120797	1.05459
TCGA-D1-A179-01A	0.0525404	0	0	0.169042	0	0.121385	0	0.0484539	0.0911418	0	0	0.0485651	0.0117331	0.21042	0.090708	0	0.156011	0	0	0	0	0	0.018	0.161405	1.0328
TCGA-EY-A1G8-01A	0.0479777	0	0.117437	0.0453105	0	0.0146679	0	0.104574	0	0	0	0.0801322	0.153069	0.317634	0	0.113369	0	0.00582839	0	0	0	0	0.097	0.127587	1.05005
TCGA-EY-A1GI-01A	0.062111	0	0.0279208	0.0923132	0	0.190622	0.0142624	0.0889936	0.0357719	0.00408557	0	0.025948	0	0.119046	0.125303	0.121431	0.0841727	0	0	0	0	0.00801979	0	0.304492	0.96222
TCGA-A5-A0G2-01A	0.0495686	0	0.0986452	0.0584177	0	0.207998	0	0.117532	0	0	0	0.143019	0.0209256	0.0654601	0.110057	0.104914	0.00448223	0	0.0159728	0	0.00300753	0	0	0.404111	0.916069
TCGA-D1-A101-01A	0.0616188	0	0.0564816	0.285786	0	0.0566267	0.054627	0.0554051	0.0967003	0	0	0.0601637	0.0144812	0.0263188	0.0745648	0.0911071	0.000115465	0.0103395	0.0534971	0	0	0.00216683	0	0.477537	0.877786
TCGA-D1-A17S-01A	0.0357894	0	0.0403219	0.0467053	0	0.274727	0	0.00511437	0.11281	0	0.0170727	0.0428549	0.0101961	0.179468	0.0345313	0.164731	0	0.0104979	0.0251798	0	0	0	0	0.209317	1.00553
TCGA-AJ-A3NC-01A	0.131245	0	0.00816171	0.0569637	0	0.213796	0	0.0297137	0.0973682	0	0	0.0976878	0	0.138964	0.0161888	0.0400528	0	0.0281429	0.0302871	0	0	0.111428	0.006	0.178206	1.02259
TCGA-E6-A2P8-01A	0.00564031	0	0.0902905	0.100834	0	0.118278	0	0.0505026	0.0514331	0	0	0.106197	0.0260349	0.0786567	0.125848	0.169833	0.0312216	0	0.0417319	0	0.00349932	0	0	0.51264	0.86026
TCGA-AX-A3FW-01A	0.0538731	0	0.0620285	0.0169364	0	0.315791	0	0.0747309	0.0494804	0	0	0.0640552	0.0128817	0.0842061	0.0165796	0.0949605	0.0325876	0.0980924	0.0237968	0	0	0	0.007	0.175498	1.01508
TCGA-KP-A3W0-01A	0	0.0663137	0	0.107353	0	0.229075	0	0.0432593	0.0154038	0	0	0.0694212	0.0468959	0.0985759	0.106975	0.124413	0.0487871	0.0175269	0.0259995	0	0	0	0	0.396571	0.91869
TCGA-B5-A11M-01A	0.0978748	0	0	0.126029	0	0.220952	0	0	0.0921235	0	0	0.130905	0.0250184	0.056724	0.0202612	0.117838	0.00379031	0	0.108484	0	0	0	0	0.223355	1.00538
TCGA-E6-A1M0-01A	0.0103605	0	0.0449034	0.214312	0	0.0818574	0.0704295	0.0368106	0.0563561	0	0	0.0694386	0.0307055	0.101374	0.08386	0.097795	0.0558624	0	0.0459358	0	0	0	0	0.346483	0.94164
TCGA-AX-A2HA-01A	0.10086	0	0	0.10631	0	0.19319	0.0974599	0.0716823	0.0445522	0	0.0530486	0.00418515	0.0232724	0.120825	0.0422878	0.000929913	0.0240208	0.0798627	0.0375135	0	0	0	0	0.249513	0.984727
TCGA-AX-A2IN-01A	0.0240636	0	0.121346	0.140393	0	0.0641768	0.0188546	0.113685	0.036742	0	0	0.0605794	0.0175282	0.118092	0.0891885	0.13364	0.0509642	0	0.0107471	0	0	0	0	0.402575	0.914603
TCGA-D1-A0ZO-01A	0.0434763	0	0.0160026	0.130804	0	0.183767	0	0	0.101903	0	0	0.0705374	0.045046	0.111895	0.10009	0.0723152	0.0396311	0.0213411	0.0595033	0	0.00368682	0	0	0.395616	0.918883
TCGA-D1-A16S-01A	0	0.0184015	0.0685795	0.108906	0	0.0866878	0	0.0296867	0.151185	0	0	0.072923	0.0190254	0.199536	0.0346078	0	0.00832677	0.0144717	0.187662	0	0	0	0.796	0.023625	1.07848
TCGA-AP-A051-01A	0.101441	0	0.0589277	0.133192	0	0.16038	0.029344	0.0901463	0.0609486	0	0.0172277	0	0	0.0586587	0.0791961	0.172256	0.0356479	0	0	0.00263335	0	0	0	0.344046	0.941221
TCGA-D1-A2G6-01A	0.0384494	0	0.0180431	0.105267	0	0.261688	0	0.0578667	0.0323878	0	0	0.0212136	0.0174967	0.0826564	0.0253541	0.106844	0.112581	0.0918245	0.0265727	0	0	0.00175548	0	0.23189	0.991421
TCGA-AJ-A3OK-01A	0.0223336	0	0.072599	0.196221	0	0.285584	0.00168661	0	0.0272242	0	0	0.0368586	0.0173041	0.0125354	0.0483571	0.150186	0.0331219	0	0.0959877	0	0	0	0	0.462801	0.886072
TCGA-D1-A17K-01A	0.00712774	0	0.0389676	0.178633	0	0.137746	0	0.0479468	0.115348	0	0	0.062112	0.0377717	0.122206	0.0501657	0.0893168	0	0.0875273	0.0177132	0	0	0.00741902	0.002	0.191904	1.01599
TCGA-D1-A3DH-01A	0.112277	0	0	0	0	0.179348	0	0.108931	0	0	0	0.026028	0.00236497	0.369913	0.0371393	0.00526285	0	0.151111	0	0.00762555	0	0	0.001	0.200081	1.02915
TCGA-BG-A0MO-01A	0	0.00247324	0.0343118	0.180079	0	0.127485	0	0.0210736	0.122274	0	0	0.0663726	0.015628	0.0978858	0.0925922	0.102935	0.124389	0	0.0125006	0	0	0	0	0.415397	0.909575
TCGA-D1-A1O7-01A	0.0221638	0	0	0.142241	0	0.173787	0	0.0158987	0.149488	0	0	0.143222	0.0305778	0.133784	0.022178	0.0563468	0.00117389	0.027919	0.0747456	0	0	0.00647614	0.002	0.188085	1.029
TCGA-B5-A0JV-01A	0.0580777	0	0.0596875	0.172166	0	0.155168	0	0.105685	0.0774033	0	0	0.0411372	0.0297807	0.0730819	0.0841904	0.0452264	0.045448	0.0191895	0.0337588	0	0	0	0.029	0.153864	1.02819
TCGA-AX-A064-01A	0.0731376	0	0.0280468	0.0698297	0	0.244251	0	0	0.0377887	0	0.0560005	0	0	0.0574626	0.059671	0.208452	0.10985	0	0.00176776	0	0	0.0537433	0.017	0.163537	1.01818
TCGA-AX-A1CN-01A	0.116042	0	0.0415913	0.043797	0	0.303644	0.0057839	0.0504752	0.055831	0	0	0.0326619	0	0.181451	0.0153618	0.0852769	0	0.0552612	0.0128232	0	0	0	0.001	0.196086	1.01015
TCGA-B5-A0K4-01A	0	0	0	0.000156322	0	0.0964573	0	0.0348679	0.104787	0	0	0.0948434	0	0.354512	0	0.0475771	0	0.211907	0.0548929	0	0	0	0	0.271137	0.997528
TCGA-FI-A2EY-01A	0.121835	0	0	0.0295385	0	0.185366	0	0.0116509	0.116078	0	0	0.176437	0.0196973	0.150761	0.0220077	0.131555	0	0.0350735	0	0	0	0	0.318	0.0862086	1.076
TCGA-D1-A0ZV-01A	0.00449898	0	0.0958484	0.187528	0	0.134374	0	0.0276692	0.0785388	0	0.0169604	0.0477191	0.00952791	0.076357	0.00604896	0.239183	0.0351051	0.0371027	0.0035394	0	0	0	0	0.424311	0.904861
TCGA-AX-A06D-01A	0.101702	0	0.0665909	0.113119	0	0.176515	0	0.0282453	0.0997403	0	0	0.033056	0.0466112	0.152452	0.0189777	0.139562	0	0.0234291	0	0	0	0	0.121	0.122116	1.03611
TCGA-AP-A05P-01A	0.0964189	0	0.0288694	0.142287	0	0.225468	0	0.0591158	0.016481	0	0	0.100157	0.0145728	0.0500749	0.0242031	0.0729298	0.0495689	0.0256745	0.0941779	0	0	0	0	0.254257	0.984847
TCGA-EY-A214-01A	0.0166729	0	0.1073	0.109744	0	0.154711	0	0.0367374	0.0975026	0	0.00901731	0.0361059	0.0117131	0.044466	0.0665829	0.112849	0.0215552	0.0819785	0	0	0	0.0930653	0	0.376807	0.926472
TCGA-A5-A0GW-01A	0.0446304	0	0.108133	0.154243	0	0.0632641	0.0698053	0.0209844	0.127076	0	0	0.0467626	0.00616273	0.0781145	0.0522756	0.0527023	0.0614373	0.0493049	0.0625586	0	0	0.00254561	0	0.527925	0.859597
TCGA-EY-A3QX-01A	0.00444813	0	0.130071	0.0293802	0	0.273297	0	0.0482158	0.0034597	0.0205452	0.000179351	0.020384	0.0108708	0.0937603	0.031204	0.136401	0	0.178548	0	0	0	0.0192357	0	0.292584	0.965197
TCGA-EO-A3L0-01A	0.0778234	0	0	0.0649228	0	0.316531	0	0.0314216	0.0442632	0	0	0.112895	0.00370266	0.146153	0.0534524	0.0297998	0	0.0466458	0.0588861	0	0	0.0135033	0.001	0.204871	1.01541
TCGA-B5-A5OC-01A	0.00770048	0	0.0834185	0.111135	0	0.142755	0.0511217	0.0715068	0.0224852	0.0119763	0	0.0829766	0.0101683	0.0444429	0.103323	0.178147	0.00353044	0.0437912	0.0308946	0	0	0.000626908	0	0.560771	0.835409
TCGA-EO-A2CH-01A	0.0991887	0	0	0.117259	0	0.265002	0	0.0284602	0.0798505	0	0	0.0892856	0.0104565	0.0952587	0.0436207	0.102609	0.00676372	0.0296149	0.0240248	0	0	0.00860621	0.006	0.177989	1.02564
TCGA-AX-A1CI-11A	0.0493624	0	0.0427006	0.196162	0	0.30115	0	0.0418896	0.0974021	0	0	0.0274142	0.0163168	0.0481552	0.0164747	0.110673	0	0	0.0522996	0	0	0	0.136	0.119021	1.05707
TCGA-A5-A0GP-01A	0.0077633	0	0.0715187	0.150522	0	0.2083	0	0.0628718	0.0562371	0	0	0.0776894	0.0537211	0.116303	0.0607847	0.0291621	0.0366256	0.0334243	0.0350764	0	0	0	0.002	0.191816	1.01301
TCGA-EO-A22Y-01A	0.0215687	0	0.0111656	0.114597	0	0.277059	0	0.0219263	0.0644505	0	0	0.056961	0.0173208	0.120572	0.0405358	0.139025	0.0902464	0.0206892	0.0038825	0	0	0	0.165	0.110523	1.05118
TCGA-AX-A05Z-01A	0.034403	0	0.0363429	0.289178	0	0.0246601	0.061318	0.0735075	0.0971462	0	0	0.0405037	0.0253529	0.079072	0.068028	0.0920497	0.0392165	0.0223413	0.016792	0	0	8.86566e-05	0	0.510818	0.860682
TCGA-B5-A11I-01A	0.0487197	0	0	0.145065	0	0.0766481	0	0.031166	0.0372269	0	0	0.107509	0.0212049	0.152142	0.102404	0.196228	0.0190323	0.00358492	0.0500271	0	0	0.00904115	0	0.528335	0.850112
TCGA-EO-A22U-01A	0.100449	0	0.0889143	0.170176	0	0.150119	0.0511814	0.0418271	0.0641869	0	0	0.0455292	0	0.0981517	0.0591914	0.0592941	0.0524238	0	0.0185561	0	0	0	0	0.285982	0.966716
TCGA-BS-A0TC-01A	0.0277849	0	0.0833025	0.164136	0	0.192039	0	0.060654	0.105024	0	0	0.0766602	0.00183342	0.036309	0.0414036	0.102594	0.0755158	0.0163328	0.00650611	0	0	0.00990613	0	0.209298	1.0065
TCGA-B5-A0K9-01A	0	0.00826532	0	0.136075	0	0.217765	0	0	0.0602372	0	0	0.0351259	0	0.183581	0.0823396	0.0609575	0.0458477	0.0452688	0	0.03642	0	0.0881165	0	0.379272	0.929715
TCGA-AX-A3G1-01A	0.00196905	0	0.200014	0.119297	0	0.177803	0.00935697	0.0338611	0.0220409	0	0	0.0744026	0.0410421	0.089544	0.115412	0.0489683	0	0.0382531	0.0219752	0	0	0.00606095	0	0.478563	0.878537
TCGA-D1-A16G-01A	0.0998224	0	0.0821318	0.0654165	0	0.224135	0	0	0.121571	0	0	0.0796212	0.00493162	0.073545	0.0534812	0.0347913	0.070592	0.0177497	0.0366104	0	0	0.0356011	0.01	0.170379	1.01446
TCGA-AP-A0LN-01A	0.0615275	0	0.0332654	0.216045	0	0.112912	0.017364	0.031716	0.125565	0	0	0.0615868	0.0527663	0.0887291	0.0117681	0.0969832	0.0291912	0.00386906	0.0567118	0	0	0	0	0.216327	1.00086
TCGA-EO-A22X-01A	0.0567313	0	0.0592164	0.109865	0	0.156875	0.01155	0.0903689	0.022074	0	0.0250151	0.0208634	0.0155011	0.160625	0.0754762	0.159245	0.00634005	0	0.0178771	0	0	0.0123764	0	0.361239	0.933927
TCGA-JU-AAVI-01A	0.0546877	0	0.0933055	0.277224	0	0.0317461	0.0634689	0.101156	0.016085	0	0	0.0761954	0.00912351	0.0147598	0.062523	0.118396	0.0190588	0.026196	0.0360742	0	0	0	0	0.493601	0.869992
TCGA-AJ-A3NH-01A	0.0742712	0	0	0.0909777	0	0.155149	0	0.0782327	0.0580863	0	0	0.0934164	0.0213838	0.122896	0.0985816	0.0565975	0	0.0743189	0.0662837	0	0.00980578	0	0.66	0.0411667	1.08274
TCGA-A5-A3LO-01A	0.0716523	0	0.0224673	0.027282	0	0.176295	0	0.0797734	0.00342252	0.020207	0	0.0783638	0	0.102035	0.0502702	0.0760365	0.00726945	0.154554	0.0561621	0	0	0.0742098	0	0.240964	0.989574
TCGA-BG-A3EW-01A	0.0334983	0	0.0656006	0.0925193	0	0.105876	0	0.0791338	0.0931409	0	0	0.0556443	0.0550718	0.113496	0.0618258	0.0388732	0.036733	0.100267	0	0.0683201	0	0	0.027	0.158177	1.02183
TCGA-D1-A3DG-01A	0.0836041	0	0	0.166945	0	0.040643	0	0.0638323	0.0117343	0	0	0.0864688	0.0690282	0.0579164	0.0249397	0.313243	0	0.0604212	0.0212236	0	0	0	0.851	0.0138746	1.08848
TCGA-AX-A2H8-11A	0.0792593	0	0	0.151646	0	0.232382	0	0	0.0421031	0	0	0.0631111	0.0170484	0	0.0352755	0.173968	0.00949412	0	0.195713	0	0	0	0.001	0.201048	1.00862
TCGA-AX-A2H4-01A	0.0102494	0	0.101343	0.1624	0	0.139073	0.088012	0.0397546	0.0330114	0	0	0.0261238	0.0101321	0.0917318	0.0839362	0.118655	0	0	0.020091	0	0.0646064	0.0108801	0	0.557071	0.843157
TCGA-AJ-A3TW-01A	0.0160626	0	0.0242363	0.101225	0	0.136386	0.0157258	0.00896325	0.100901	0	0	0.0838397	0.0805483	0.125158	0.0768836	0.147869	0.0604704	0	0.0155852	0	0	0.00614649	0	0.523074	0.855569
TCGA-AP-A3K1-01A	0.0514372	0	0.00945386	0.0445783	0	0.273352	0	0.0522668	0	0	0	0.145514	0.0297294	0.131125	0.0111015	0.0969094	0.0157417	0.0505161	0	0.0851199	0.0031557	0	0	0.212063	1.01398
TCGA-AX-A3GB-01A	0.0638443	0	0.0560418	0.221974	0	0.154822	0	0.0446279	0.135284	0	0	0.055951	0	0.0299057	0.0584838	0.106894	0.00555055	0.000191968	0.0335016	0	0.0329271	0	0	0.336964	0.949531
TCGA-FI-A3PX-01A	0.105737	0	0.0116965	0.0619686	0	0.178743	0	0.0376959	0.00772689	0	0	0.11566	0.0305476	0.036445	0.0728094	0.108828	0	0.156936	0.0752048	0	0	0	0.042	0.146264	1.03719
TCGA-QF-A5YS-01A	0	0	0.0179491	0.166113	0	0.180974	0	0.0639147	0.112372	0	0	0.101456	0.0115573	0.10044	0.0731185	0.0645033	0.0834036	0	0.0205648	0	0	0.0036338	0	0.293282	0.97422
TCGA-D1-A168-01A	0.0356067	0	0	0.0662496	0	0.163324	0	0.103287	0.148433	0	0	0.0678717	0	0.207011	0	0.0656505	0.0520011	0.0783963	0	0.00451051	0	0.00765931	0.028	0.15469	1.03606
TCGA-FI-A2CX-01A	0.0388835	0	0.077408	0.157214	0	0.100411	0.0655062	0.0211096	0.0672191	0	0.00629549	0.0131136	0.0407161	0.113002	0.0680479	0.156255	0.0615445	0.00663476	0	0	0.00592695	0.000712626	0	0.666864	0.790108
TCGA-AX-A2H5-01A	0.0681897	0	0.0451233	0.122349	0	0.208046	0.0432095	0.062038	0.0484046	0.0212793	0	0.094351	0	0.0392393	0.0967271	0.0773815	0.0355307	0	0.0376528	0	0.000478301	0	0.001	0.20013	1.0153
TCGA-FL-A1YI-11A	0.089625	0	0.00381395	0.132176	0	0.158573	0	0.0186172	0.0646072	0.000258419	0	0.0968565	0	0.0903825	0.0590497	0.0920655	0.0384114	0.00421328	0.151351	0	0	0	0	0.304659	0.960905
TCGA-AX-A1C9-01A	0	0.0205017	0.114407	0.0360147	0	0.263253	0.0206256	0.019777	0.0619959	0.057422	0	0.0456591	0	0.0889429	0.0983737	0.129326	0.00326075	0.00115347	0.0392872	0	0	0	0	0.357936	0.935466
TCGA-DI-A2QT-01A	0	0	0.128929	0.118405	0	0.0735283	0	0.0968106	0.00108422	0	0	0.079128	0.0403203	0.0759914	0.0984158	0.0988853	0	0.0945231	0.0893408	0	0	0.00463844	0.027	0.156945	1.02131
TCGA-AX-A3G8-01A	0	0.00100759	0.0571089	0	0	0.220252	0.0232786	0.0200541	0.0812994	0	0.118082	0	0.0369761	0.109361	0	0.0579056	0	0.122962	0	0.149564	0	0.00214946	0.157	0.113066	1.04594
TCGA-BK-A0CC-01B	0.0424763	0	0.0534517	0	0	0.42706	0	0.000847207	0	0	0.00166475	0	0.0378481	0.105808	0.00614725	0.0338187	0	0.0400837	0.0145713	0.0720459	0.0621548	0.102022	0.006	0.179791	1.01607
TCGA-AW-A1PO-01A	0.0280799	0	0.00613405	0.0546591	0	0.1239	0	0.0469284	0.0397835	0	0	0.112925	0.0163665	0.089043	0.00142261	0.0955355	0.0822369	0.230499	0.0724858	0	0	0	0.269	0.0931308	1.06049
TCGA-EO-A3AV-01A	0.0206828	0	0.124483	0.21803	0	0.0108773	0.0505868	0.0441106	0.0648733	0	0	0.0976773	0.018982	0.0736215	0.0868856	0.0459982	0.000389235	0.0512554	0.00181583	0	0	0.0897312	0	0.492318	0.870373
TCGA-AX-A2HG-01A	0.039514	0	0.0110793	0.330264	0	0.021195	0.128238	0.0840146	0.0118643	0	0	0.0675603	0.0124846	0.0519444	0.0758409	0.110863	0.00239219	0	0.0527451	0	0	0	0	0.40774	0.915403
TCGA-KP-A3W4-01A	0	0	0.0392941	0.0338447	0	0.22506	0.0709021	0.014987	0	0.0473254	0	0.0574126	0.00296584	0.0648846	0.08013	0.19628	0	0.122814	0.0441002	0	0	0	0	0.294496	0.967283
TCGA-A5-A0GQ-01A	0.0207665	0.0568889	0.033284	0.100418	0	0.163401	0	0.0334458	0.06547	0	0	0.0494671	0.0314074	0.0543335	0.0670151	0.110613	0.0694191	0.0210005	0.0242215	0	0	0.0988482	0	0.389344	0.920543
TCGA-A5-A1OH-01A	0.0767303	0	0	0.0272823	0	0.181075	0	0	0.0860976	0	0	0.143801	0.0321023	0.221949	0.0118236	0.119564	0	0	0.0995759	0	0	0	0.938	-0.00544458	1.10586
TCGA-D1-A16F-01A	0.0100166	0	0.0520775	0.0798516	0	0.237678	0	0.00421936	0.0628968	0	0	0.11877	0.00668146	0.105422	0.0538885	0.0870822	0.0282465	0.00557582	0.0352993	0	0	0.112295	0	0.212916	1.00715
TCGA-B5-A11R-01A	0.0349543	0	0.129467	0.157961	0	0.0976028	0.0112158	0.160905	0.0130271	0	0	0.0683528	1.33005e-05	0.0338857	0.0446217	0.13619	0.0308669	0.031675	0.0373743	0	0.00581037	0.00607615	0	0.279148	0.968237
TCGA-D1-A17F-01A	0.0423677	0	0.0564731	0.166678	0	0.12698	0.0260496	0.0881954	0.111678	0	0	0.0439626	0.0145557	0.0829939	0.0410964	0.131101	0.0587202	0.00172795	0.00742067	0	0	0	0	0.359655	0.935132
TCGA-BK-A4ZD-11A	0.152553	0	0.0626667	0.112446	0	0.178489	0	0.00828081	0.00410868	0.00201875	0	0.0582582	0.017438	0	0.0174337	0.14793	0.0685279	0	0.169849	0	0	0	0.001	0.203891	0.996685
TCGA-AX-A2IO-01A	0.0541039	0	0.0156376	0.181617	0	0.0662921	0	0.0936857	0.0464685	0	0	0.0833368	0	0.123021	0.0900386	0.115707	0.0485127	0.00723913	0.0743394	0	0	0	0	0.264279	0.980356
TCGA-EC-A1QX-01A	0.00368878	0	0.0665109	0.275669	0	0.0643961	0.0514483	0.09032	0.0398161	0	0	0.0899288	0.0136042	0.131216	0.0696895	0.0182436	0.00423278	0.0359362	0.0248248	0	0	0.0204746	0	0.43056	0.903459
TCGA-AP-A054-01A	0.0437956	0	0	0.281445	0	0.10246	0.0529246	0.175886	0	0.000204052	0	0.098902	0	0.0749737	0.10751	0.0577621	0	0	0.00413756	0	0	0	0.017	0.163481	1.05758
TCGA-BG-A0M6-01A	0.166965	0	0.00527296	0.0723312	0	0.212743	0	0.0135747	0.127119	0	0	0.0820293	0.00334263	0.118159	0.0147979	0.0802848	0.0300277	0.0279589	0.0453947	0	0	0	0.873	0.00839993	1.0895
TCGA-2E-A9G8-01A	0.0320897	0	0.149683	0.125868	0	0.145563	0.0215159	0.122182	0.016311	0	0	0.0709771	0.03444	0.0789005	0.0465973	0.0934099	0	0.0589102	0.00355253	0	0	0	0	0.301094	0.959491
TCGA-B5-A5OE-01A	0.0326173	0	0	0.0676729	0	0.144869	0	0.118591	0.0213096	0	0	0.0695868	0.0367861	0.124905	0.0636992	0.171822	0	0.0574712	0.0724724	0	0	0.0181973	0.016	0.166425	1.01977
TCGA-B5-A0JT-01A	0.064248	0	0.0139711	0.155513	0	0.227519	0	0.00130755	0.0746378	0	0.00321617	0.062547	0	0.178152	0.0134378	0.13198	0.0263663	0	0.0230409	0	0	0.0240632	0.008	0.174726	1.02583
TCGA-AP-A0LP-01A	0.00173109	0	0	0.140673	0	0.176245	0	0.0447712	0.119357	0	0	0.0899354	0.0234628	0.0659317	0.0626728	0.202033	0.0639307	0.00897965	0	0	0.000276734	0	0	0.366918	0.935468
TCGA-BG-A2AD-11A	0.0986721	0	0.0181543	0.0763098	0	0.181993	0	0.0409215	0.033497	0	0	0.0605341	0.0689909	0.0278734	0.0323006	0.214656	0.00505359	0	0.133899	0	0	0.00714438	0	0.335013	0.943705
TCGA-DI-A1BY-01A	0.0905661	0	0.126774	0.153592	0	0.153918	0	0.0324376	0.166752	0	0	0.0433601	0.00593326	0.120123	0.0519433	0.0269504	0.0114557	0	0.016194	0	0	0	0	0.402592	0.915336
TCGA-B5-A1MY-01A	0.020158	0	0	0.0701211	0	0.241239	0	0	0.0424617	0	0	0.0594514	0	0.231395	0.0317662	0.0419329	0.0248333	0.0983718	0.13827	0	0	0	0.026	0.159072	1.03001
TCGA-FL-A1YM-11A	0.102552	0	0	0.162701	0	0.386829	0	0	0.0510371	0	0.011581	0.0353701	0.00645895	0.0145608	0.0245839	0.122292	0	0.00752995	0.0745035	0	0	0	0.039	0.149312	1.04628
TCGA-EY-A1GQ-01A	0.0566443	0	0.0322283	0.136152	0	0.308918	0	0.031501	0.0232146	0	0	0.0411189	0.0594341	0	0.0751054	0.149772	0.0539062	0	0.0320056	0	0	0	0.029	0.154195	1.02856
TCGA-BG-A0MU-01A	0.0482518	0	0.126346	0.25795	0	0.0213998	0	0	0.170892	0	0	0.0447619	0.0539616	0.1059	0.0316052	0.106758	0.0112563	0.0147616	0	0	0	0.00615614	0	0.340822	0.943104
TCGA-SJ-A6ZI-01A	0.0390206	0	0.0261571	0.124402	0	0.191186	0	0.0404602	0.101767	0.0300637	0	0.0571321	0	0.0801732	0.079898	0.0464941	0.0493503	0.027561	0	0	0	0.106335	0	0.445005	0.89512
TCGA-AX-A0J1-01A	0.0598384	0	0.0259994	0.175178	0	0.171719	0.0457911	0.0900119	0.0540648	0	0.0172874	0.0239749	0.0132972	0.0450933	0.0619118	0.109714	0.0460989	0.0388537	0.0211672	0	0	0	0	0.359795	0.935618
TCGA-BS-A0V8-01A	0.0523271	0	0.0330024	0.166848	0	0.175788	0	0.00981154	0.0902328	0	0	0.111624	0.0119023	0.0853945	0.0254233	0.127867	0.0512534	0.0108856	0.0451382	0	0.00250211	0	0	0.232666	0.997291
TCGA-AP-A0LM-01A	0.158031	0	0.0402661	0.230799	0	0.102513	0.021667	0.0715806	0.0397706	0	0	0.0694021	0.0119145	0.0516907	0.061992	0.0806166	0	0	0.0597564	0	0	0	0	0.493439	0.869776
TCGA-AX-A1CF-11A	0.0517682	0	0.129819	0.16638	0	0.164831	0	0.0124487	0.117259	0	0	0.0962792	0.034818	0.0588843	0.0259997	0.0921109	0	7.5608e-05	0.0493271	0	0	0	0.055	0.141681	1.03239
TCGA-BS-A0TG-01A	0	0	0.00979204	0.099054	0	0.194033	0.0723475	0.0174123	0.0517027	0	0.0268656	0.0621881	0.0278956	0.171324	0.0432559	0.0940437	0	0.110479	0	0	0.00507274	0.0145335	0	0.378895	0.928756
TCGA-BG-A0MQ-01A	0.0233119	0	0.0254481	0.0762001	0	0.166665	0	0.0222176	0.0651664	0	0	0.130071	0.031399	0.124302	0.00264235	0.0993192	0.151695	0	0.0790901	0	0.00247252	0	0.136	0.118654	1.04255
TCGA-AP-A0LV-01A	0.0461939	0	0	0.127555	0	0.164253	0	0.0815286	0.000138413	0	0	0.119544	0.0653667	0.138862	0.0489508	0.0924141	0.0398482	0	0.0753466	0	0	0	0.002	0.190025	1.01491
TCGA-EY-A1GO-01A	0.165884	0	0.0448407	0.0882762	0	0.228108	0	0	0.00497556	0	0	0.0938697	0.0379713	0.159417	0.00541043	0.0514521	0	0.036609	0.0831866	0	0	0	0.728	0.0336082	1.07312
TCGA-B5-A0JZ-01A	0.0259311	0	0.0447932	0.223122	0	0.0385104	0.0770396	0.0438814	0.074008	0	0	0.0814058	0.0156476	0.0465654	0.0833044	0.11155	0.0564927	0	0.0777481	0	0	0	0	0.554286	0.839668
TCGA-AX-A060-01A	0.0616679	0	0.0780946	0.112384	0	0.140653	0	0.00834041	0.102072	0	0.0305233	0	0.0293651	0.201496	0.00181461	0.0599687	0.0668056	0.0603482	0	0.0464664	0	0	0.05	0.142856	1.02531
TCGA-AX-A2HH-01A	0.204374	0	0.0300374	0.00610923	0	0.157677	0	0.118826	0.0446393	0	0	0.0722805	0.00736771	0.22557	0	0.00530747	0	0.0966102	0.031202	0	0	0	0.94	-0.00751917	1.09439
TCGA-EO-A3AZ-01A	0.0140114	0	0.0202835	0.237981	0	0.0148833	0.0365704	0.0646818	0.04803	0	0	0.0859722	0.0575589	0.081734	0.0839075	0.153672	0.0305739	0	0.0701407	0	0	0	0	0.526397	0.853165
TCGA-DF-A2KU-01A	0.0202232	0	0.117763	0.16608	0	0.0693865	0.0260349	0.0622909	0.0671492	0	0	0.0598617	0.0237409	0.0754259	0.0654066	0.174042	0.0359043	0	0.0366906	0	0	0	0	0.54969	0.847617
TCGA-FL-A1YN-11A	0.12025	0	0	0.160224	0	0.274847	0	0	0.0274719	0	0	0.079496	0.0170576	0.0364207	0.033831	0.140121	0.000579207	0	0.109702	0	0	0	0.005	0.184407	1.01968
TCGA-B5-A0K6-01A	0.014828	0	0.0342423	0.114584	0	0.143679	0	0.047957	0.125696	0	0	0.105273	0.0239135	0.1327	0.0508029	0.0889859	0.0602278	0	0.057111	0	0	0	0	0.322152	0.953852
TCGA-AP-A0LL-01A	0.0365295	0	0.0292537	0.370889	0	0	0.0292035	0.113559	0.116795	0	0.00973896	0.0467508	0.0224209	0.0793398	0.0454797	0.0600394	0	0.00717413	0.0284814	0	0.00434536	0	0	0.236506	1.00797
TCGA-A5-A2K4-01A	0.130002	0	0.0885406	0.0941178	0	0.263903	0.0302748	0.0706492	0.00131586	0.00620234	0	0.0463814	0	0.0603625	0.0614234	0.0772274	0.0062507	0.062911	0.000437914	0	0	0	0	0.235112	0.991566
TCGA-D1-A163-01A	0.0257845	0	0.0510167	0.0616308	0	0.336237	0.019983	0.0743529	0	0	0	0.0500932	0.0199599	0.213499	0.0959548	0.028157	0.0207329	0	0	0	0.00259841	0	0	0.367655	0.935242
TCGA-D1-A17M-01A	0.0749124	0	0.018774	0.0100397	0	0.136878	0.0541457	0.0328093	0.0494375	0	0	0.00752979	0.0377003	0.294056	0.0332425	0.0414612	0.0182476	0.170687	0	0.0148628	0	0.00521561	0	0.319535	0.959969
TCGA-B5-A0K0-01A	0.0181395	0	0	0.315469	0	0.078943	0	0.104622	0.074709	0	0	0.0927344	0.017574	0.0256773	0.0945841	0.117459	0.0123995	0	0.0476889	0	0	0	0	0.405249	0.92129
TCGA-BG-A0M9-01A	0.0824901	0	0.0662059	0.0557056	0	0.12982	0	0.0131744	0.118243	0	0.087656	0	0.0229887	0.179862	0.0222903	0.115543	0	0.0253606	0	0.0346668	0	0.0459931	0.082	0.130337	1.03092
TCGA-BG-A0MT-01A	0	0	0.00505967	0.0965143	0	0.243169	0	0	0.140662	0	0	0.0389671	0.00329337	0	0.0823681	0.309802	0.0123606	0	0.0678041	0	0	0	0	0.255859	0.986373
TCGA-B5-A0K7-01A	0.0350382	0	0.0739435	0.221533	0	0.151099	0.026443	0.0546676	0.113313	0	0	0.0410115	0.00863133	0.0363423	0.0630454	0.133937	0.0353536	0	0	0	0.00564227	0	0	0.391894	0.921397
TCGA-A5-A0VO-01A	0.0175535	0	0.0753183	0.141111	0	0.219126	0	0.0502559	0.101953	0	0	0.0335969	0.0171255	0.0504153	0.0377309	0.112901	0.09473	0.0311905	0.0166035	0	0.000160307	0.000228476	0	0.271007	0.974117
TCGA-AJ-A3BK-01A	0.0228899	0	0	0.222558	0	0.0866584	0	0	0.188991	0	0	0.0107176	0.0396245	0.182622	0.0646336	0.122337	0.0318398	0	0	0.0271274	0	0	0	0.469045	0.882292
TCGA-D1-A102-01A	0.0628846	0	0.0189251	0.143519	0	0.15536	0.0483486	0.0332073	0.0888729	0	0	0.0501313	0.00112024	0.12047	0.0380163	0.146994	0.0384105	0	0.046475	0	0	0.0072645	0	0.297706	0.962512
TCGA-AJ-A8CV-01A	0.00497114	0	0.0238879	0.23179	0	0.0557519	0	0.0560984	0.0565366	0	0	0.0940491	0.03422	0.0821746	0.0889523	0.15664	0.0600574	0	0.0548708	0	0	0	0	0.397715	0.918646
TCGA-FI-A2D4-01A	0.0941789	0	0.0111178	0.178535	0	0.140313	0.0230506	0.0420125	0.0516647	0	0.0133635	0.025572	0.0483441	0.153999	0.0198312	0.077538	0.0940765	0.0057118	0.0105388	0	0	0.0101524	0.003	0.187086	1.01076
TCGA-AP-A0LO-01A	0.0755348	0	0.0180297	0.124677	0	0.266749	0	0.0152881	0.0433425	0	0	0.0908251	0.0333509	0.116351	0.0481905	0.0906127	0.0538542	0	0.0231942	0	0	0	0.005	0.182261	1.01961
TCGA-A5-A0GR-01A	0.060534	0	0.205057	0.182381	0	0.158162	0.0532944	0	0.0532275	0	0	0.0438897	0.0180997	0.0333213	0.0304342	0.0894864	0.0171403	0.00499409	0.0499784	0	0	0	0	0.506653	0.869843
TCGA-AX-A0IS-01A	0.0936681	0	0.0125718	0.117525	0	0.284539	0.0382799	0.0137769	0.081317	0	0	0.0275075	0.0174448	0.129556	0.0365624	0.0429774	0.0307901	0.0484195	0.0250641	0	0	0	0.027	0.158039	1.0279
TCGA-E6-A2P9-01A	0.00962577	8.15509e-05	0.0384032	0.159923	0	0.292125	0.0480913	0.0461163	0.00217718	0.035069	0	0.0267858	0	0.0897151	0.109618	0.101429	0.0369984	0	0	0	0.00384102	0	0	0.387336	0.926121
TCGA-BS-A0TJ-01A	0.0518757	0	0.0232737	0.235589	0	0.125913	0.0575506	0.103415	0.0500762	0	0.00592464	0.0334744	0.00806308	0.0886703	0	0.0883187	0.013996	0.106086	0	0.00777434	0	0	0	0.295856	0.969023
TCGA-AJ-A2QK-01A	0.033817	0.0166382	0.0488015	0.141463	0	0.242237	0	0.0591104	0.0866384	0	0.00202791	0.01907	0.0226083	0.0749236	0.0843057	0.106104	0.0145387	0	0.0420588	0	0.00565697	0	0	0.511634	0.861241
TCGA-AP-A0LS-01A	0.0181486	0	0.116478	0.28417	0	0.0183164	0.122774	0.0734416	0.0211986	0	0	0.0648487	0.0139919	0.0654995	0.0648961	0.0772835	0.045509	0.00581641	0.00762801	0	0	0	0	0.311531	0.958373
TCGA-BK-A139-02A	0	0	0.0142033	0	0	0.155098	0	0.081673	0.0511661	0	0.120154	0.0343771	0.0406324	0.303049	0.0565036	0.0448131	0	0.000789513	0	0.077523	0.00443872	0.0155798	0	0.278292	0.984645
TCGA-AP-A0LE-01A	0.0219499	0	0.0234989	0.258166	0	0.1437	0.0173415	0.117823	0.0595446	0	0.00910918	0.0510291	0	0.0818537	0.0458017	0.124335	0.0229363	0	0.0229101	0	0	0	0	0.228196	1.0067
TCGA-AX-A2HJ-01A	0.0357705	0	0.0136562	0.176279	0	0.0993325	0.0255491	0.0786344	0.0635305	0	0	0.0616619	0.0157304	0.147373	0.0749909	0.121805	0.0296637	0	0.0560219	0	0	0	0	0.32482	0.95221
TCGA-AJ-A3EM-01A	0.133951	0	0.024307	0.0360878	0	0.116712	0	0.012265	0.0276387	0	0	0.0986637	0.00262411	0.186415	0.0370671	0.0894143	0	0.118676	0.116177	0	0	0	0.828	0.0186647	1.08145
TCGA-EO-A22T-01A	0.079918	0	0.0279826	0.212821	0	0.0849726	0.0190509	0.0795022	0.0048293	0	0	0.0787624	0	0.105784	0.0874945	0.158226	0.0182722	0.0291208	0.00881888	0	0.00444518	0	0	0.408031	0.913572
TCGA-A5-A0RA-01A	0.101114	0	0.104707	0.101258	0	0.238242	0	0.0287546	0.0467763	0	0	0.0694477	0.00522173	0.0187063	0.0174812	0.111242	0.0565624	0.0826488	0.00914684	0	0	0.00869124	0	0.218449	0.994555
TCGA-AJ-A3EL-01A	0.0338763	0	0.123893	0.119454	0	0.102494	0.0183532	0.0536159	0.023571	0.0308461	0	0.165589	3.33479e-05	0.0430163	0.102711	0.111006	0.00157021	0.00942338	0.0605468	0	0	0	0	0.451239	0.892162
TCGA-D1-A16O-01A	0.128181	0	0.0679427	0.14249	0	0.243555	0	0.030065	0.0616585	0	0	0.0572147	0.0406272	0.043519	0	0.150214	0	0.0273626	0.00717015	0	0	0	0.416	0.0730073	1.06191
TCGA-A5-A0GB-01A	0.0355223	0	0.0240251	0.274193	0	0.0761985	0.0775966	0.106296	0.0587948	0	0	0.0626548	0.0261818	0.0435845	0.0331698	0.0997187	0.0225713	0.0327445	0.0267481	0	0	0	0	0.269059	0.983184
TCGA-D1-A16Q-01A	0.035285	0	0.0928522	0.222334	0	0.0703052	0.0208208	0.0339816	0.0973351	0	0	0.0932154	0.0138701	0.0616632	0.0550815	0.102066	0.0174887	0	0.0837012	0	0	0	0	0.32265	0.952581
TCGA-BG-A222-01A	0.0149583	0	0.0103541	0.172118	0	0.201054	0.00994157	0.0667989	0.0663624	0	0.0556447	0	0.0275331	0.10264	0.0431959	0.0843848	0.0336561	0.0640366	0	0.0406018	0	0.00671919	0	0.214866	1.00504
TCGA-PG-A916-01A	0.0505343	0	0.13954	0	0	0.297751	0	0.00346287	0.0215527	0	0.0279201	0.0603143	0.0314632	0.15433	0.0286829	0.131987	0.030648	0.0163966	0.00491475	0	0.000501907	0	0	0.276982	0.968936
TCGA-AX-A1C5-01A	0.0970267	0	0.0419327	0.22795	0	0.0926435	0.0362855	0.0228215	0.0451109	0	0.0834041	0.0615583	0.0183305	0.156588	0.0292054	0.000734802	0	0.0810971	0	0.00531119	0	0	0.064	0.136996	1.05094
TCGA-FL-A1YU-11A	0.117407	0	0.00287625	0.149266	0	0.162969	0	0	0.147203	0	0.0207589	0.124747	0.0180728	0.00455224	0.0149597	0.0928869	0.0186934	0.025326	0.100283	0	0	0	0.001	0.197183	1.02189
TCGA-PG-A915-01A	0.0834885	0	0.00710041	0.146163	0	0.0798976	0	0.0430899	0.0664158	0	0	0.147	0.0027165	0.0721419	0.040226	0.125848	0	0.10546	0.0804521	0	0	0	0.042	0.147103	1.0397
TCGA-AX-A2HD-01A	0.141082	0	0.0611061	0.175682	0	0.100499	0.0165108	0.125091	0.00785716	0	0	0.0465092	0.00740139	0.093263	0.0735811	0.0855884	0.0299429	7.55798e-05	0.0339441	0	0	0.00186572	0.058	0.140006	1.02861
TCGA-BG-A18B-01A	0.035151	0	0.00162085	0.183894	0	0.0757144	0	0.0362194	0.0705327	0	0	0.165079	0	0.0758593	0.0676796	0.156629	0.0676231	0	0.0639968	0	0	0	0	0.473127	0.880428
TCGA-AP-A1E1-01A	0.00899749	0	0.00839757	0.153544	0	0.170595	0.013448	0.0744676	0.0954742	0	0	0.0605532	0	0.0917127	0.0610799	0.122746	0.00746408	0.0624396	0.0690816	0	0	0	0	0.31805	0.957295
TCGA-A5-A3LP-01A	0.0187285	0	0.00582536	0.0884554	0	0.162972	0	0.111037	0.0199429	0.0304379	0	0.0864639	0.0311751	0.205595	0.0717932	0.111667	0.00603373	0.049708	0	0	0	0.000165773	0	0.346315	0.947047
TCGA-AX-A2HD-11A	0.0509957	0	0.014259	0.167435	0	0.182013	0	0	0.026157	0	0	0.0732647	0.0462029	0	0.0733565	0.252218	0.044708	0	0.0693905	0	0	0	0	0.225306	0.996019
TCGA-AP-A1DV-01A	0.00585887	0	0.0986454	0.2518	0	0.13827	0.0821122	0.0580573	0.0411203	0	0	0.0555714	0.00271584	0.131773	0.029482	0.0813218	0.0106771	0	0.0125955	0	0	0	0	0.262969	0.98428
TCGA-BS-A0TI-01A	0.0172689	0	0.0822498	0.180925	0	0.117716	0	0.0849694	0.0811644	0	0.00212163	0.0815968	0.0171375	0.0551063	0.0779601	0.105914	0.0129452	0.0267411	0.0561838	0	0	0	0	0.346262	0.942423
TCGA-AX-A2H2-01A	0.0198409	0.0104276	0.145263	0.0650959	0	0.116478	0.00593803	0.0518513	0.0796509	0.00545916	0	0.100555	0	0.0881492	0.0971626	0.159367	0.0188043	0.0315158	0	0	0.00444195	0	0	0.448613	0.893042
TCGA-AX-A05S-01A	0	0.0233794	0.000529623	0.148527	0	0.135076	0	0.114761	0.0542283	0	0.0208129	0.00763304	0.0172376	0.126415	0.0563129	0.104993	0.0405176	0.0905293	0	0	0	0.059047	0	0.292714	0.968422
TCGA-D1-A162-01A	0	0	0.0876892	0.0713768	0	0.196423	0	0	0.0989656	0	0	0.0731157	0.0371422	0.236056	0.0635219	0.0817688	0.0416981	0.00549065	0.00675264	0	0	0	0	0.268041	0.979541
TCGA-D1-A0ZS-01A	0.058101	0	0.022066	0.197797	0	0.0173103	0	0.000323887	0.149316	0	0.027797	0	0.0178801	0.32745	0.0511566	0.0278079	0	0.0500859	0	0.0529089	0	0	0	0.275324	0.983947
TCGA-BS-A0V6-01A	0.0816596	0	0.104383	0.0374021	0	0.188579	0	0.0423024	0.0979821	0.00147181	0	0.0876672	0	0.0388104	0.0288258	0.106578	0.052062	0.0574514	0.0495764	0	0	0.0252496	0	0.297636	0.958563
TCGA-KP-A3W1-01A	0.041067	0	0.0299507	0.250832	0	0.0704021	0.0724229	0.0687438	0.0205971	0	0.0216362	0.079746	0.00965103	0.0109403	0.0841145	0.191259	0	0.0224417	0.0158741	0	0.0103207	0	0	0.523892	0.852161
TCGA-D1-A0ZU-01A	0.0533104	0	0.0429985	0.0500122	0	0.294129	0	0	0.142854	0	0	0.0431078	0.00865503	0.193267	0.0152378	0.0241137	0	0.0661967	0.0661172	0	0	0	0.074	0.134994	1.03738
TCGA-FL-A1YV-11A	0.105629	0	0.0014457	0.156243	0	0.238034	0	0.0422012	0.0190837	0.00171639	0	0.0922372	0.00496866	0.0524198	0.0366508	0.0817184	0.0101375	0	0.157515	0	0	0	0	0.22332	1.0033
TCGA-D1-A3DA-01A	0	0	0.138528	0.0228792	0	0.111596	0	0.00699327	0.0537062	0	0	0.00445064	0.0166866	0.164536	0	0.0874725	0.0241272	0.07815	0	0.138439	0	0.152435	0	0.259168	0.984367
TCGA-AP-A05H-01A	0.0714152	0	0.0220643	0.21766	0	0	0	0.0867678	0.0373083	0	0	0.129383	0	0.206687	0.0158496	0.0436897	0	0.0988971	0.0702791	0	0	0	0.661	0.0411347	1.08961
TCGA-D1-A16N-01A	0	0.0142537	0.00187638	0.0945257	0	0.211429	0	0	0	0	0	0.127108	0.0596174	0.224861	0.0650778	0.0374189	0	0.0430947	0.120738	0	0	0	0.001	0.205364	1.0149
TCGA-AP-A05D-01A	0.00214303	0	0	0.196468	0	0.15276	0	0.014767	0.0715345	0	0	0.0533833	0.0827902	0.139004	0.071141	0.0751863	0.100982	0.0175306	0.0223096	0	0	0	0	0.431003	0.901717
TCGA-BG-A2AE-01A	0.0167364	0	0.0691908	0.149742	0	0.110572	0.0764274	0.0554905	0.0104661	0	0	0.112771	0.0272562	0.0542496	0.105349	0.0797461	0.0669052	0	0.0629659	0	0.00213177	0	0	0.377077	0.927736
TCGA-AX-A1CJ-01A	0	0.00309005	0.106579	0.220508	0	0.11417	0	0	0.113231	0	0.00957062	0.00732341	0.00717379	0.167199	0.0507881	0.1836	0.0158419	0	0	0	0	0.000924434	0	0.375788	0.928477
TCGA-AP-A5FX-01A	0.000317843	0	0.172429	0.159235	0	0.143132	0	0.05386	0.0549567	0.000849497	0	0.106692	0.00191715	0.0125513	0.0801976	0.131879	0	0	0.0819823	0	0	0	0	0.283621	0.970291
TCGA-EY-A210-01A	0.0317583	0.0481253	0.0965969	0.148498	0	0.0357878	0.0384495	0.109301	0.00439016	0.0035348	0	0.0842834	0.00464092	0.0486926	0.0714966	0.150213	0.0832292	0.000711024	0.0390685	0	0	0.00122329	0	0.456789	0.890593
TCGA-D1-A169-01A	0.0304602	0	0.0450741	0.1887	0	0.0839293	0	0.0177993	0.120791	0	0.0171959	0.0655859	0.0120242	0.042596	0.0887254	0.192305	0.0228299	0.00660345	0.0483145	0	0	0.0170664	0	0.389909	0.921472
TCGA-PG-A914-01A	0	0.0116924	0.00151139	0.114441	0	0.192453	0	0.0808977	0.0740889	0	0	0.0972789	0.0547282	0.151257	0.0740791	0.0699698	0.0399429	0.0376594	0	0	0	0	0	0.334668	0.952208
TCGA-BG-A0M2-01A	0.0209487	0	0.0554168	0	0	0.369869	0	0.0199946	0.156907	0	0.0232506	0.0107955	0.0344618	0.253353	0.0254339	0	0	0	0	0.0294304	0.00013879	0	0	0.330078	0.954887
TCGA-D1-A1NW-01A	0.0521429	0	0.0765594	0.167587	0	0.168897	0	0.0114181	0.142245	0	0	0.0713382	0.0225165	0.0712907	0.0789138	0.0749459	0	0.00947548	0.0526704	0	0	0	0	0.307317	0.961373
TCGA-AJ-A8CW-01A	0.0444332	0	0.0683088	0.0929129	0	0.204678	0	0.0801253	0.104505	0	0	0.0404766	0.00832743	0.089235	0.0977309	0.118443	0.0508245	0	0	0	0	0	0	0.320673	0.953691
TCGA-EY-A1GC-01A	0	0.0553724	0.1603	0.235588	0	0.0309436	0	0.0125125	0.0847986	0	0	0.0795997	0.00520833	0.0419252	0.085974	0.164108	0.0242385	0	0.0194308	0	0	0	0	0.434576	0.899801
TCGA-A5-A0GV-01A	0.0621212	0	0.0342177	0	0	0.231436	0	0.0544905	0.12441	0	0.104424	0	0.0260191	0.14134	0	0	0	0.0834433	0.137971	0	0.000127478	0	0.828	0.0187937	1.07606
TCGA-BS-A0UM-01A	0.11636	0	0.058658	0.183312	0	0.0979981	0.013719	0.0510232	0.112999	0	0	0.0270942	0.00118558	0.0610267	0.0919654	0.107315	0.0371285	0	0.0402165	0	0	0	0	0.507655	0.86465
TCGA-B5-A5OD-01A	1.42454e-05	0.00747718	0.073844	0.161012	0	0.128989	0	0	0.121143	0	0	0.0445816	0.0761117	0.0604699	0.0438156	0.146323	0.116928	0.013526	0.00121494	0	0	0.00454907	0	0.402831	0.914523
TCGA-A5-A0GM-01A	0.113027	0	0.0150807	0.0909817	0	0.200174	0	0	0.115612	0	0	0.0896003	0.00563823	0.250861	0.0203045	0.039394	0.0232444	0	0.0355111	0	0	0.000570443	0	0.230066	1.00132
TCGA-FI-A2CY-01A	0.017211	0	0	0.0954633	0	0.16923	0	0.0394016	0.0939308	0	0	0.102121	0.0400991	0.0698654	0.0485276	0.143834	0.123807	0.0565096	0	0	0	0	0	0.519602	0.856123
TCGA-EY-A1GR-01A	0.015907	0	0.018451	0.0725935	0	0.139021	0	0.00315296	0.114799	0.000679011	0	0.0379611	0.0999668	0.141773	0.055006	0.269311	0.00407567	0.00566633	0.0213925	0	0	0.00024404	0	0.293158	0.967581
TCGA-B5-A0JR-01A	0.017781	0	0.0416646	0.238306	0	0.0982733	0.0762296	0.0632523	0.088103	0.00288917	0	0.0375224	0.0152519	0.0596868	0.10105	0.0883359	0.0381193	0	0.0335344	0	0	0	0	0.410732	0.912089
TCGA-5S-A9Q8-01A	0	0	0	0.00669406	0	0.224335	0.0676004	0.0557372	0.100221	0.0217253	0.0506356	0.00911176	0	0.314987	0.0391549	0.0676948	0	0.027674	0	0.0144282	0	0	0	0.238476	1.00321
TCGA-AP-A1DQ-01A	0.0643875	0	0.00170706	0.199582	0	0.177113	0	0.153941	0.0165896	0.0835566	0	0.0504176	0	0.0390698	0.080742	0.0994164	0.000273225	0.025471	0.00773311	0	0	0	0	0.218441	1.02146
TCGA-AX-A05U-01A	0.0598269	0	0	0.0610582	0	0.237696	0	0	0.109495	0	0	0.0603416	0.0337858	0.182072	0.0261958	0.164026	0.0341683	0.00472761	0	0.0266067	0	0	0.115	0.123475	1.04549
TCGA-BS-A0UL-01A	0.0385299	0	0.0491502	0.17708	0	0.231667	0	0.0859666	0.060199	0	0	0.0422445	0.0272972	0.0677607	0.0850909	0.0743778	0.026397	0	0.034239	0	0	0	0	0.488585	0.872044
TCGA-D1-A16E-01A	0	0	0.0475851	0.0799986	0	0.195972	0	0	0.0917705	0	0	0.156101	0	0.0580653	0.0370627	0.163743	0	0.0305478	0.0671377	0	0	0.0720163	0	0.227932	1.00187
TCGA-AX-A0IZ-01A	0.0157186	0	0.10557	0.251068	0	0.125597	0.0377907	0.0995329	0.0155506	0	0	0.100072	0.00867221	0.0537062	0.0451718	0.0319666	0	0.0475216	0.0620616	0	0	0	0	0.474795	0.879258
TCGA-DI-A1NN-01A	0.0183389	0	0	0.169639	0	0.111857	0	0.0560737	0.0870214	0	0	0.053518	0.0450813	0.0783603	0.0774791	0.177023	0.0992207	0	0.0263877	0	0	0	0	0.453768	0.890322
TCGA-AJ-A23O-01A	0.0399529	0	0.104866	0.244656	0	0.112695	0.0368688	0.0736543	0.0706541	0	0	0.043771	0.0210332	0.0356616	0.0524951	0.0810861	0.00612556	0.0310325	0.0454487	0	0	0	0	0.413326	0.910128
TCGA-AP-A0L8-01A	0.110536	0	0.125078	0.298427	0	0.0633617	0	0.0512945	0.00575811	0	0	0.0675138	0.00041009	0.108394	0.0379576	0.091529	0.0122494	0	0.0274902	0	0	0	0.633	0.0451413	1.07415
TCGA-BK-A26L-01C	0.111649	0	0	0	0	0.381943	0	0.0901825	0	0	0	0.0266251	0.00738133	0.0960456	0.0889116	0.145882	0	0	0.00113898	0	0.0502407	0	0.303	0.0886567	1.05995
TCGA-BS-A0T9-01A	0.016536	0	0.0355891	0.214322	0	0.0725514	0	0.0508421	0.115023	0	0.0355842	0.0725006	0.0576552	0.108739	0.0131333	0.128848	0	0.044088	0.034588	0	0	0	0	0.267839	0.981126
TCGA-A5-A1OJ-01A	0.069341	0	0	0.174581	0	0.199497	0	0.053285	0.0617273	0	0.0351731	0.0740377	0.0139253	0.105479	0.00819435	0.0796129	0	0.045462	0.0488208	0	0	0.0308646	0	0.363843	0.937052
TCGA-BK-A13C-01A	0.0129689	0	0	0.0288928	0	0.274581	0	0	0.0578609	0	0	0.0410289	0.0313029	0.206479	0	0.156447	0	0.136156	0.0401307	0	0.00119818	0.012954	0	0.246558	0.991901
TCGA-EO-A3KX-01A	0.0110288	0	0.0382375	0.183913	0	0.116617	0.123743	0.11221	0	0.0191644	0	0.0377423	0	0.15901	0.084201	0.0899405	0	0.0155139	0.00867858	0	0	0	0	0.214799	1.00665
TCGA-D1-A15Z-01A	0.0950293	0	0.0206634	0.149191	0	0.113602	0	0.0716902	0.00831668	0	0	0.0857497	0.00137221	0.0633733	0.0429327	0.116605	0.0453182	0	0.186157	0	0	0	0.061	0.138281	1.02966
TCGA-D1-A16D-01A	0.0433922	0	0.116859	0.027395	0	0.212109	0	0	0.0874473	0	0	0.114279	0	0.0678513	0.0192119	0.134957	0.0279518	0.0353779	0.0367775	0	0	0.0763903	0	0.260343	0.975962
TCGA-EO-A1Y5-01A	0	0.0112956	0.0620484	0.232779	0	0.0951309	0.030949	0.03615	0.0800192	0	0	0.0671197	0.0165649	0.0813518	0.0734996	0.127073	0.0545466	0.00409663	0.0273755	0	0	0	0	0.432318	0.900922
TCGA-AJ-A23N-01A	0	0.00348362	0	0.0675705	0	0.31251	0	0	0.00709488	0	0	0.00607892	0.0332233	0.172862	0.101424	0.141504	0.0660188	0	0	0.0882296	0	0	0	0.384947	0.926101
TCGA-AJ-A3EJ-01A	0.00303771	0.0151841	0.0137077	0.0843905	0	0.195183	0	0.0662184	0.0493938	0	0	0.0126484	0.0069171	0.174922	0.0680047	0.154082	0	0.118705	0.0210879	0	0	0.0165176	0	0.343907	0.945575
TCGA-EY-A1GL-01A	0.0246886	0	0.016785	0.0668809	0	0.354149	0	0.0198104	0	0	0.0389275	0	0.00800476	0.107285	0	0.0925359	0	0.184795	0	0.0735278	0	0.0126102	0.009	0.170792	1.02739
TCGA-B5-A3F9-01A	0.0611531	0	0	0.195956	0	0.104376	0	0.0643652	0.0805288	0	0	0.0445348	0.0207631	0.158927	0.0406082	0.143281	0.0165698	0	0.0220573	0	0.0468795	0	0	0.25699	0.983959
TCGA-D1-A16R-01A	0.023146	0	0.0183169	0.206631	0	0.17874	0.0102747	0.0451983	0.0838939	0	0	0.0417236	0.0286419	0.120347	0.0627775	0.117624	0.0128019	0	0.0498839	0	0	0	0	0.332006	0.950549
TCGA-B5-A11Z-01A	0.0498233	0	0.0328905	0.0867724	0	0.210921	0	0.0956453	0.125971	0	0.0502184	0.0331194	0.0194248	0.113358	0.030786	0.103445	0.0203342	0.0136852	0.0132658	0	0.000340884	0	0.101	0.126377	1.04289
TCGA-AP-A05O-01A	0.0179869	0	0.000525881	0.28839	0	0.0803741	0.0651567	0.0135321	0.0674932	0	0	0.0496225	0	0.0259132	0.0707895	0.194532	0.0799572	0	0.0457263	0	0	0	0	0.349319	0.942471
TCGA-D1-A1NZ-01A	0.02292	0	0	0.1682	0	0.217178	0	0.06038	0.0981385	0	0	0.0418749	0.0355528	0.106715	0.115574	0.0908586	0.0153382	0.01241	0.0148598	0	0	0	0	0.372237	0.934369
TCGA-EY-A1GV-01A	0	0	0	0	0	0.200685	0	0.0410877	0	0.00103094	0.026322	0.121171	0	0.201614	0.0100121	0.11016	0	0.102474	0	0.0889355	0	0.0965075	0	0.281959	0.984859
TCGA-D1-A103-01A	0.0261674	0	0.15685	0.152422	0	0.168238	0	0.02975	0.0974122	0	0	0.061627	0.0240435	0.0103167	0.0625888	0.132211	0.0248558	0.0277948	0.0257237	0	0	0	0	0.273433	0.971473
TCGA-EO-A3KU-01A	0.173374	0	0.0361468	0.0328462	0	0.242273	0	0.116651	0	0.00275668	0	0.0458187	0	0.104079	0.0373012	0.062557	0	0.146196	0	0	0	0	0.006	0.177774	1.01898
TCGA-B5-A0K2-01A	0	0.0223461	0.103261	0.132097	0	0.231323	0	0.0230227	0.0980525	0	0.00440752	0.0554341	0.0167262	0.0421097	0.0530415	0.118844	0.0568561	0.0177789	0.0112285	0	0	0.0134712	0	0.479358	0.87837
TCGA-AJ-A2QN-01A	0.0366898	0	0.00414553	0.0867862	0	0.247494	0	0	0.105417	0	0.0196971	0.0110956	0.0349783	0.294098	0.0305076	0	0.0035979	0.0784989	0.046994	0	0	0	0.075	0.133864	1.04716
TCGA-D1-A160-01A	0.0014761	0	0	0.293198	0	0.10047	0	0.0903496	0.0411023	0	0	0.0422198	0.0474999	0.105096	0.100222	0.115449	0.0316812	0	0	0.0312359	0	0	0	0.405165	0.917435
